# Supplementary material for: Molecular landscape and multi-omic measurements of heterogeneity in fetal adenocarcinoma of the lung
Source: NPJ Precis Oncol. 2024 Jun 3;8:99. doi: 10.1038/s41698-024-00569-y (PMC11148097; doi:10.1038/s41698-024-00569-y)
Supplement: Supplementary file 3 — Supplementary Data 1 [file 41698_2024_569_MOESM3_ESM.xlsx]

## Sheet: Patient information
Supplementary Data 1. Patient characteristics
Patient	Sex	Age	Pathological classification	Fetal component(%)	Adjuvant Therapy	Recurrence	Recurrence-free survival (Months)	Death	Overall survival (Months)	Smoking	Alcohol	Tumor Size (cm)	T Stage	N Stage	Stage
P1	M	68	mixed H-FLAC	70	No	No	23	No	23	Yes	Yes	2	T1	N0	I
P2	M	73	mixed H-FLAC	80	chemotherapy	Metastasis	14	No	21	Yes	Yes	7	T1	N0	IIIA
P3	M	67	pure H-FLAC	100	chemotherapy	Metastasis	10	No	16	Yes	No	9	T4	N2	IIIB
P4	M	64	mixed H-FLAC	90	No	No	12	No	12	No	No	1.8	T4	N1	I
P5	M	62	mixed H-FLAC	80	No	No	13	No	13	Yes	Yes	2.3	T1	N0	I
P6	M	58	L-FLAC	100	No	No	7	No	7	Yes	No	1.3	T3	N0	I
P7	M	47	L-FLAC	100	No	No	107	No	107	Yes	No	3	T2	N0	I
P8	M	55	L-FLAC	100	No	No	106	No	106	Yes	Yes	2.5	T1	N0	IIB
P9	F	69	L-FLAC	100	No	No	47	No	47	No	No	2	T2	N0	I
P10	M	64	mixed H-FLAC	80	chemotherapy	Metastasis	30	Yes	33	Yes	Yes	7	T2	N0	IIIA
P11	M	63	pure H-FLAC	100	No	No	9	No	9	Yes	Yes	5	T1	N0	I
P12	M	40	L-FLAC	100	No	No	91	No	91	Yes	Yes	4.5	T1	N0	IIA
P13	M	31	L-FLAC	100	chemotherapy	No	74	No	74	Yes	Yes	3.5	T1	N0	I
P14	M	68	pure H-FLAC	100	chemoradiotherapy	Metastasis	12	Yes	66	Yes	No	1.5	T2	N0	I
P15	F	35	mixed H-FLAC	90	No	No	55	No	55	No	No	4.5	T2	N0	I
P16	F	73	pure H-FLAC	100	chemotherapy	Metastasis	71	Yes	77	No	No	2.2	T2	N0	I
P17	F	81	L-FLAC	100	No	No	41	No	41	No	No	3	T3	N0	I
P18	M	41	L-FLAC	100	No	No	43	No	43	Yes	No	3.5	T1	N0	I
P19	F	56	mixed H-FLAC	80	No	No	42	No	42	Yes	No	2.4	T4	N0	I
P20	M	57	mixed H-FLAC	70	No	No	25	No	25	Yes	No	5.3	T1	N0	IIB
