# Supplementary material for: Molecular landscape and multi-omic measurements of heterogeneity in fetal adenocarcinoma of the lung
Source: NPJ Precis Oncol. 2024 Jun 3;8:99. doi: 10.1038/s41698-024-00569-y (PMC11148097; doi:10.1038/s41698-024-00569-y)
Supplement: Supplementary file 5 — Supplementary Data 3 [file 41698_2024_569_MOESM5_ESM.xlsx]

## Sheet: Focal Level SCNA
Significant focal level SCNA in H-FLAC patients	Significant focal level SCNA in H-FLAC patients
Unique Name	Descriptor	Wide Peak Limits	Peak Limits	Region Limits	q values	Residual q values after removing segments shared with higher peaks
Amplification	1q21.3	chr1:151969447-153325683(probes 8150:8168)	chr1:151979411-153317867(probes 8151:8167)	chr1:151979411-153346299(probes 8151:8170)	0.020386	0.020386
Amplification	4p16.3	chr4:328362-896485(probes 33324:33334)	chr4:338301-886492(probes 33325:33333)	chr4:338301-916472(probes 33325:33336)	0.025456	0.025456
Amplification	11q13.3	chr11:69063901-70921195(probes 82611:82694)	chr11:69070801-70911387(probes 82612:82693)	chr11:69070801-70940811(probes 82612:82696)	0.025592	0.025592
Amplification	11q13.4	chr11:74340301-75072559(probes 82884:82932)	chr11:74345501-75062699(probes 82885:82931)	chr11:74336701-75142709(probes 82883:82940)	0.0014835	0.0014835
Amplification	14q13.3	chr14:34995407-39881588(probes 96072:96274)	chr14:35005331-39871599(probes 96073:96273)	chr14:33203037-50248749(probes 96009:96661)	2.5391e-05	3.4503e-05
Amplification	14q23.1	chr14:58718901-60203249(probes 97129:97226)	chr14:58719001-60193799(probes 97130:97225)	chr14:52186967-61457528(probes 96777:97283)	5.5955e-08	7.3067e-08
Amplification	19q12	chr19:29831689-30511437(probes 112900:112906)	chr19:29841512-30501549(probes 112901:112905)	chr19:24309501-37593957(probes 112871:113179)	5.5955e-08	2.5325e-07
Amplification	19q13.11	chr19:32845601-33934407(probes 113021:113036)	chr19:32845901-33924438(probes 113022:113035)	chr19:24309501-37593957(probes 112871:113179)	4.5003e-05	0.058139
Amplification	20q13.12	chr20:41914066-44002089(probes 115920:115990)	chr20:41923950-43992199(probes 115921:115989)	chr20:41306901-44925041(probes 115885:116009)	0.020386	0.042507
Amplification	20q13.33	chr20:57611991-63025520(probes 116583:116659)	chr20:57621830-63025520(probes 116584:116659)	chr20:54913880-63025520(probes 116463:116659)	0.0014835	0.002167
Deletion	2q37.3	chr2:235609530-243199373(probes 23759:23894)	chr2:236319308-243199373(probes 23780:23894)	chr2:236539239-243199373(probes 23782:23894)	0.081361	0.081361
Deletion	5q33.1	chr5:148028940-167724830(probes 47341:48285)	chr5:148108921-154881889(probes 47349:47638)	chr5:148118919-148829174(probes 47350:47351)	0.028996	0.028996
Deletion	6p22.2	chr6:25773536-26488784(probes 49693:49722)	chr6:25783533-26488784(probes 49694:49722)	chr6:26017601-26037827(probes 49697:49698)	0.10029	0.10029
Deletion	6q22.1	chr6:111536750-116621066(probes 53092:53309)	chr6:111566746-116621066(probes 53095:53309)	chr6:96044701-171115067(probes 52402:55588)	0.00038729	0.00038729
Deletion	13q14.2	chr13:48658165-50316089(probes 92795:92829)	chr13:48668161-50316089(probes 92796:92829)	chr13:1-58236699(probes 91489:93028)	0.0038057	0.0038057
Deletion	14q24.2	chr14:68886401-107349540(probes 97695:99380)	chr14:69236401-80431028(probes 97710:98176)	chr14:69256401-69276597(probes 97712:97713)	0.052807	0.052807
Deletion	17p13.2	chr17:1-8834974(probes 105674:105847)	chr17:1-8834974(probes 105674:105847)	chr17:1-19680411(probes 105674:106317)	3.241e-08	3.4738e-05
Deletion	17p12	chr17:10560158-19303060(probes 105966:106316)	chr17:10570139-19303060(probes 105967:106316)	chr17:1-19680411(probes 105674:106317)	6.9767e-07	0.068717
Deletion	19q13.33	chr19:45967761-58142832(probes 113525:113687)	chr19:45977544-58142832(probes 113526:113687)	chr19:45997109-46436951(probes 113528:113529)	0.081361	0.081361
Deletion	20q12	chr20:31004795-51592745(probes 115379:116366)	chr20:31808310-51016676(probes 115394:116308)	chr20:31044201-52861472(probes 115383:116398)	0.016705	0.016705
Significant focal level SCNA in L-FLAC patients	Significant focal level SCNA in L-FLAC patients
Unique Name	Descriptor	Wide Peak Limits	Peak Limits	Region Limits	q values	Residual q values after removing segments shared with higher peaks
Amplification	1p34.3	chr1:33917201-35740049(probes 1452:1536)	chr1:33926726-35730054(probes 1453:1535)	chr1:33838101-35760038(probes 1443:1538)	0.029849	0.03347
Amplification	1p33	chr1:44492764-52030216(probes 1968:2462)	chr1:44502176-52020284(probes 1969:2461)	chr1:44502176-52050079(probes 1969:2464)	0.029849	0.038369
Amplification	1q21.3	chr1:151969686-153332428(probes 8203:8220)	chr1:151979639-153322718(probes 8204:8219)	chr1:151979639-153351847(probes 8204:8222)	0.00097699	0.0011015
Amplification	1q23.1	chr1:157057601-159237524(probes 8441:8497)	chr1:157067321-159227605(probes 8442:8496)	chr1:156814201-159780783(probes 8415:8532)	0.022308	0.029611
Amplification	2q37.2	chr2:237019330-237735863(probes 23790:23814)	chr2:237029301-237725864(probes 23791:23813)	chr2:234374179-237755861(probes 23673:23816)	0.029037	0.029037
Amplification	5q31.3	chr5:139973015-140866261(probes 47588:47616)	chr5:139982904-140856264(probes 47589:47615)	chr5:139982904-140886255(probes 47589:47618)	0.038644	0.038644
Amplification	5q34	chr5:159625278-180915260(probes 48566:49392)	chr5:159635253-180915260(probes 48567:49392)	chr5:159635253-180915260(probes 48567:49392)	0.035201	0.035201
Amplification	6p22.1	chr6:25781506-37459516(probes 50352:50438)	chr6:25791505-37449545(probes 50353:50437)	chr6:25791505-37479458(probes 50353:50440)	0.029849	0.029849
Amplification	6p12.3	chr6:49171319-52063904(probes 51019:51137)	chr6:49181297-52053999(probes 51020:51136)	chr6:49181297-52133778(probes 51020:51145)	0.022308	0.022308
Amplification	8q24.3	chr8:80668401-146364022(probes 65559:68294)	chr8:142159309-146364022(probes 68276:68294)	chr8:80678401-146364022(probes 65560:68294)	0.022308	0.022308
Amplification	11p11.11	chr11:48006808-56747441(probes 83272:83719)	chr11:48016808-56737584(probes 83273:83718)	chr11:48016808-57023697(probes 83273:83726)	0.0016531	0.0016531
Amplification	12q13.13	chr12:52562770-53542944(probes 89299:89309)	chr12:52572762-53532945(probes 89300:89308)	chr12:52572762-53562942(probes 89300:89311)	0.043338	0.043338
Amplification	13q34	chr13:111875752-115169878(probes 97214:97240)	chr13:111885743-115169878(probes 97215:97240)	chr13:111885743-115169878(probes 97215:97240)	0.0062524	0.0062524
Amplification	17q21.2	chr17:38990835-39990638(probes 110071:110088)	chr17:38991033-39983807(probes 110072:110087)	chr17:38991033-40004299(probes 110072:110090)	0.053028	0.053028
Deletion	1q23.3	chr1:161071701-161199799(probes 8643:8655)	chr1:161071701-161199799(probes 8643:8655)	chr1:161070701-161229170(probes 8642:8658)	0.010665	0.010665
Deletion	2p11.2	chr2:85117933-86070837(probes 16653:16675)	chr2:85117933-86070837(probes 16653:16675)	chr2:85629201-85680632(probes 16655:16656)	0.010665	0.010665
Deletion	5q31.3	chr5:139943346-140906249(probes 47585:47620)	chr5:139973015-140906249(probes 47588:47620)	chr5:139982904-140365185(probes 47589:47590)	0.00019106	0.00019106
Deletion	6p22.2	chr6:25781506-26467317(probes 50352:50377)	chr6:25781506-26467317(probes 50352:50377)	chr6:25791505-26531697(probes 50353:50382)	0.00018253	0.00018253
Deletion	6q21	chr6:108498536-109616484(probes 53928:53992)	chr6:108498536-109496496(probes 53928:53980)	chr6:108768501-108817915(probes 53935:53936)	0.022143	0.02569
Deletion	6q25.1	chr6:151932345-153335756(probes 56091:56149)	chr6:152112327-152510530(probes 56109:56126)	chr6:152202319-152232314(probes 56118:56119)	0.010665	0.011558
Deletion	10q22.2	chr10:75488401-76810187(probes 78016:78150)	chr10:75497001-76810187(probes 78017:78150)	chr10:75497001-76757249(probes 78017:78142)	0.010775	0.011558
Deletion	12p13.31	chr12:5913541-7508113(probes 87120:87152)	chr12:5923539-7498233(probes 87121:87151)	chr12:5933538-7018862(probes 87122:87123)	0.010665	0.011558
Deletion	12q13.2	chr12:55619727-56563049(probes 89408:89433)	chr12:55888194-56563049(probes 89409:89433)	chr12:55898137-56160014(probes 89410:89411)	0.010665	0.010665
Deletion	14q12	chr14:24045646-25048989(probes 97341:97366)	chr14:24055519-25048989(probes 97342:97366)	chr14:24065392-24633272(probes 97343:97344)	0.010665	0.011558
Deletion	17q21.1	chr17:38093006-38528761(probes 109997:110021)	chr17:38103005-38528761(probes 109998:110021)	chr17:38133001-38153046(probes 110001:110002)	0.088953	0.087092
Deletion	19p13.2	chr19:1-24277544(probes 115157:115757)	chr19:1-24267548(probes 115157:115756)	chr19:1-24287541(probes 115157:115758)	0.010665	0.011558
