# Supplementary material for: Molecular landscape and multi-omic measurements of heterogeneity in fetal adenocarcinoma of the lung
Source: NPJ Precis Oncol. 2024 Jun 3;8:99. doi: 10.1038/s41698-024-00569-y (PMC11148097; doi:10.1038/s41698-024-00569-y)
Supplement: Supplementary file 6 — Supplementary Data 4 [file 41698_2024_569_MOESM6_ESM.xlsx]

## Sheet: a
a. Differentially methylation regions (DMR) between tumor and normal samples in H-FLAC
chr	start	end	pvalue	qvalue	meth.diff	dmr.type
chr1	834101	834200	3.14076e-54	1.90118e-53	-24.2595	hypomethylation
chr1	834201	834300	3.40478e-178	1.49313e-176	-20.8168	hypomethylation
chr1	834301	834400	5.95529e-144	1.70481e-142	-28.175	hypomethylation
chr1	864801	864900	3.74159e-32	1.31266e-31	-25.4994	hypomethylation
chr1	917701	917800	5.4873e-34	2.01965e-33	-20.1452	hypomethylation
chr1	917801	917900	1.44019e-27	4.49419e-27	-20.6644	hypomethylation
chr1	1003301	1003400	6.09878e-67	4.91031e-66	-31.9608	hypomethylation
chr1	1003401	1003500	3.46973e-21	8.88945e-21	-26.3031	hypomethylation
chr1	1098901	1099000	5.15288e-63	3.78637e-62	-27.7869	hypomethylation
chr1	1099001	1099100	2.97321e-111	5.42316e-110	-29.6861	hypomethylation
chr1	1099101	1099200	5.27121e-81	5.57162e-80	-29.9879	hypomethylation
chr1	1100401	1100500	1.995e-84	2.22268e-83	-22.9628	hypomethylation
chr1	1100501	1100600	2.96336e-37	1.20116e-36	-20.8463	hypomethylation
chr1	1111101	1111200	8.88088e-24	2.4819e-23	-22.6955	hypomethylation
chr1	1111201	1111300	1.05104e-52	6.18953e-52	-24.3843	hypomethylation
chr1	1111301	1111400	2.23172e-36	8.79515e-36	-25.0071	hypomethylation
chr1	1111401	1111500	2.7337e-45	1.34636e-44	-22.2173	hypomethylation
chr1	1145601	1145700	1.024e-59	7.05884e-59	-20.8227	hypomethylation
chr1	1266401	1266500	4.30343e-36	1.6815e-35	-25.2912	hypomethylation
chr1	1266501	1266600	1.78355e-59	1.22334e-58	-21.4518	hypomethylation
chr1	1267001	1267100	6.43191e-73	5.82726e-72	-34.1607	hypomethylation
chr1	1267101	1267200	1.72203e-184	8.15938e-183	-34.6039	hypomethylation
chr1	1267201	1267300	3.30513e-211	2.09609e-209	-37.6913	hypomethylation
chr1	1268901	1269000	9.72921e-129	2.31829e-127	-30.9247	hypomethylation
chr1	1356501	1356600	3.7301e-29	1.20505e-28	-23.093	hypomethylation
chr1	1356701	1356800	6.87147e-24	1.92563e-23	-24.2473	hypomethylation
chr1	1373001	1373100	2.04699e-27	6.36368e-27	-22.8986	hypomethylation
chr1	1377901	1378000	1.85798e-37	7.56078e-37	-20.7149	hypomethylation
chr1	1689401	1689500	7.85232e-39	3.28289e-38	-21.5228	hypomethylation
chr1	1689801	1689900	1.94082e-33	7.05518e-33	-20.9061	hypomethylation
chr1	1689901	1690000	6.6477e-103	1.03801e-101	-28.6437	hypomethylation
chr1	1870401	1870500	2.74192e-36	1.07852e-35	-21.4522	hypomethylation
chr1	1870501	1870600	5.93503e-66	4.69593e-65	-23.8957	hypomethylation
chr1	1974601	1974700	1.74272e-44	8.422e-44	-22.6034	hypomethylation
chr1	1974701	1974800	7.20023e-42	3.2581e-41	-22.7762	hypomethylation
chr1	1974801	1974900	1.24574e-108	2.17597e-107	-28.9164	hypomethylation
chr1	1974901	1975000	8.0461e-54	4.84915e-53	-30.9045	hypomethylation
chr1	2023201	2023300	3.63839e-90	4.54497e-89	25.6591	hypermethylation
chr1	2058401	2058500	3.0848e-76	2.88352e-75	22.5247	hypermethylation
chr1	2058501	2058600	1.4843e-19	3.5615e-19	25.7679	hypermethylation
chr1	2106301	2106400	3.99617e-133	1.00447e-131	22.8752	hypermethylation
chr1	2125001	2125100	4.55005e-41	2.01466e-40	-21.8296	hypomethylation
chr1	2125101	2125200	1.56986e-40	6.86254e-40	-24.3985	hypomethylation
chr1	2144801	2144900	5.63424e-41	2.49204e-40	23.2835	hypermethylation
chr1	2346901	2347000	6.93078e-30	2.27111e-29	-24.6973	hypomethylation
chr1	2347001	2347100	1.33039e-39	5.67723e-39	-21.7288	hypomethylation
chr1	2350101	2350200	2.63176e-91	3.3484e-90	-22.3686	hypomethylation
chr1	2428201	2428300	4.11313e-112	7.67212e-111	-23.2596	hypomethylation
chr1	2428901	2429000	1.63189e-66	1.3037e-65	-27.8693	hypomethylation
chr1	2429001	2429100	2.79611e-80	2.89605e-79	-26.7579	hypomethylation
chr1	2437001	2437100	5.12113e-73	4.66019e-72	-21.7937	hypomethylation
chr1	2437101	2437200	2.66778e-75	2.4713e-74	-22.6678	hypomethylation
chr1	2437201	2437300	1.87531e-83	2.06698e-82	-28.9416	hypomethylation
chr1	2615601	2615700	2.87711e-82	3.09666e-81	-22.3664	hypomethylation
chr1	2615701	2615800	1.6396e-133	4.17215e-132	-26.002	hypomethylation
chr1	2724801	2724900	2.43529e-76	2.28157e-75	-20.1436	hypomethylation
chr1	2730901	2731000	1.98606e-145	5.8479e-144	-38.1629	hypomethylation
chr1	2731001	2731100	1.3632e-34	5.09935e-34	-47.7849	hypomethylation
chr1	2731301	2731400	3.05233e-60	2.12543e-59	-28.1661	hypomethylation
chr1	2731401	2731500	4.34304e-21	1.10872e-20	-22.0357	hypomethylation
chr1	2767101	2767200	3.65106e-87	4.32489e-86	-24.497	hypomethylation
chr1	2771801	2771900	8.17771e-82	8.75601e-81	-21.8989	hypomethylation
chr1	2774301	2774400	3.43705e-33	1.2385e-32	-22.0192	hypomethylation
chr1	2777501	2777600	4.83988e-44	2.3065e-43	-25.3889	hypomethylation
chr1	2823801	2823900	2.71358e-41	1.21324e-40	-22.8695	hypomethylation
chr1	2823901	2824000	9.74473e-38	3.98911e-37	-21.9836	hypomethylation
chr1	2825201	2825300	2.78951e-11	4.81537e-11	-23.0721	hypomethylation
chr1	2834101	2834200	8.05509e-41	3.55136e-40	-22.0028	hypomethylation
chr1	2839201	2839300	2.11617e-44	1.02148e-43	-24.3135	hypomethylation
chr1	2850701	2850800	8.80078e-111	1.5982e-109	-24.7979	hypomethylation
chr1	2850801	2850900	3.95603e-106	6.60235e-105	-20.7561	hypomethylation
chr1	2850901	2851000	8.96274e-42	4.0379e-41	-21.7364	hypomethylation
chr1	2859601	2859700	3.80261e-135	9.92111e-134	-20.8655	hypomethylation
chr1	2878701	2878800	3.788e-50	2.11587e-49	-23.1825	hypomethylation
chr1	2878801	2878900	2.6842e-33	9.69762e-33	-27.8246	hypomethylation
chr1	2918501	2918600	0	0	-34.8475	hypomethylation
chr1	2980501	2980600	2.8179e-98	3.97812e-97	26.0755	hypermethylation
chr1	3071801	3071900	6.42434e-14	1.24158e-13	22.955	hypermethylation
chr1	3071901	3072000	8.15531e-103	1.25911e-101	22.0039	hypermethylation
chr1	3072001	3072100	1.6187e-22	4.33509e-22	20.3616	hypermethylation
chr1	3104901	3105000	1.24338e-93	1.64808e-92	-21.4954	hypomethylation
chr1	3105201	3105300	9.22107e-40	3.94312e-39	-21.3468	hypomethylation
chr1	3162001	3162100	7.32691e-113	1.38548e-111	-28.7487	hypomethylation
chr1	3162101	3162200	1.59812e-71	1.39278e-70	-20.4749	hypomethylation
chr1	3209801	3209900	3.74647e-73	3.42438e-72	-27.2674	hypomethylation
chr1	3209901	3210000	2.14536e-49	1.17136e-48	-26.3065	hypomethylation
chr1	3210301	3210400	1.52904e-111	2.81388e-110	-25.1064	hypomethylation
chr1	3376701	3376800	4.25605e-24	1.19676e-23	-24.0433	hypomethylation
chr1	3376801	3376900	3.41305e-26	1.02473e-25	-22.795	hypomethylation
chr1	3504101	3504200	7.12011e-86	8.17576e-85	-23.8786	hypomethylation
chr1	3530301	3530400	3.18978e-42	1.45616e-41	-22.7489	hypomethylation
chr1	3579901	3580000	1.18184e-64	9.10624e-64	-21.45	hypomethylation
chr1	3608601	3608700	2.75952e-45	1.35746e-44	-23.0841	hypomethylation
chr1	3664501	3664600	8.28075e-52	4.77418e-51	-21.9487	hypomethylation
chr1	3669201	3669300	3.93984e-65	3.06435e-64	-20.517	hypomethylation
chr1	3680301	3680400	2.72e-63	2.01303e-62	-20.7751	hypomethylation
chr1	3823701	3823800	4.81264e-64	3.63351e-63	-23.6968	hypomethylation
chr1	3824301	3824400	1.64755e-129	3.97173e-128	-34.6492	hypomethylation
chr1	3824401	3824500	6.69418e-188	3.32472e-186	-27.9897	hypomethylation
chr1	3826601	3826700	2.09683e-163	7.93e-162	-28.3411	hypomethylation
chr1	4221301	4221400	5.76599e-81	6.07901e-80	-28.1842	hypomethylation
chr1	4231201	4231300	3.54189e-79	3.57858e-78	-21.6076	hypomethylation
chr1	4391801	4391900	8.1235e-154	2.67898e-152	-32.3791	hypomethylation
chr1	4392001	4392100	3.67683e-136	9.77861e-135	-34.1895	hypomethylation
chr1	4485601	4485700	2.42148e-99	3.47804e-98	-21.1983	hypomethylation
chr1	4567201	4567300	1.30275e-54	7.94417e-54	-36.1499	hypomethylation
chr1	4661301	4661400	8.46347e-48	4.42749e-47	-34.2486	hypomethylation
chr1	4661401	4661500	2.37964e-30	7.91088e-30	-36.1373	hypomethylation
chr1	4662101	4662200	8.88658e-24	2.4819e-23	-30.3344	hypomethylation
chr1	4728801	4728900	2.75218e-35	1.0466e-34	-20.2846	hypomethylation
chr1	4770101	4770200	1.39248e-43	6.55269e-43	-20.8503	hypomethylation
chr1	4832401	4832500	1.40041e-239	1.31201e-237	-31.4693	hypomethylation
chr1	4832601	4832700	7.02484e-40	3.01648e-39	-25.5071	hypomethylation
chr1	4841901	4842000	6.2054e-71	5.36274e-70	-25.4633	hypomethylation
chr1	4842601	4842700	2.23804e-27	6.93147e-27	-26.0431	hypomethylation
chr1	5356401	5356500	6.27595e-17	1.36884e-16	-23.7304	hypomethylation
chr1	5540501	5540600	2.26632e-216	1.63901e-214	-31.9176	hypomethylation
chr1	5779301	5779400	5.58955e-35	2.10716e-34	-25.1364	hypomethylation
chr1	5793801	5793900	9.10561e-63	6.65527e-62	-32.7997	hypomethylation
chr1	5807001	5807100	1.38337e-25	4.05881e-25	-23.9915	hypomethylation
chr1	5868601	5868700	1.50007e-26	4.54349e-26	-38.2528	hypomethylation
chr1	5891501	5891600	1.51393e-51	8.69195e-51	-22.8561	hypomethylation
chr1	5895001	5895100	2.18346e-80	2.27869e-79	-28.6425	hypomethylation
chr1	5896401	5896500	1.65864e-117	3.31911e-116	-28.2473	hypomethylation
chr1	6129201	6129300	6.45713e-84	7.13619e-83	-20.294	hypomethylation
chr1	6197001	6197100	7.67105e-20	1.86341e-19	-23.7332	hypomethylation
chr1	6208201	6208300	1.46992e-08	2.23597e-08	-23.0689	hypomethylation
chr1	6446201	6446300	6.42812e-124	1.41703e-122	-30.6781	hypomethylation
chr1	6534401	6534500	1.02268e-48	5.48926e-48	-21.8962	hypomethylation
chr1	7103101	7103200	9.337e-16	1.93902e-15	-20.0309	hypomethylation
chr1	7119101	7119200	3.25639e-105	5.24363e-104	-38.7345	hypomethylation
chr1	7842301	7842400	1.33176e-78	1.33249e-77	-23.2631	hypomethylation
chr1	8001301	8001400	9.21592e-58	6.09798e-57	-21.303	hypomethylation
chr1	8087001	8087100	1.62637e-08	2.46936e-08	-20.7087	hypomethylation
chr1	8087401	8087500	3.25894e-61	2.30432e-60	-23.2396	hypomethylation
chr1	8087501	8087600	9.74005e-131	2.3758e-129	-22.739	hypomethylation
chr1	8271901	8272000	9.8366e-73	8.85351e-72	-20.8675	hypomethylation
chr1	9243701	9243800	1.09458e-74	1.01169e-73	22.594	hypermethylation
chr1	9787301	9787400	3.64525e-56	2.31179e-55	-23.9558	hypomethylation
chr1	9887901	9888000	3.62221e-90	4.53852e-89	-27.126	hypomethylation
chr1	11102901	11103000	3.72307e-26	1.11618e-25	-27.2444	hypomethylation
chr1	11398601	11398700	3.78865e-11	6.502e-11	-24.0106	hypomethylation
chr1	11596501	11596600	2.71341e-150	8.60414e-149	-27.432	hypomethylation
chr1	11661901	11662000	6.28774e-46	3.14179e-45	-28.4769	hypomethylation
chr1	11669701	11669800	1.38645e-76	1.30487e-75	-25.2354	hypomethylation
chr1	11918301	11918400	7.54162e-48	3.95528e-47	-23.2857	hypomethylation
chr1	12184501	12184600	4.00035e-31	1.36624e-30	-30.0164	hypomethylation
chr1	12189801	12189900	4.68109e-72	4.14092e-71	-25.492	hypomethylation
chr1	12251801	12251900	1.59155e-66	1.27394e-65	-25.4896	hypomethylation
chr1	12651501	12651600	3.32619e-32	1.16792e-31	21.3555	hypermethylation
chr1	12908201	12908300	1.74508e-187	8.56391e-186	-29.6012	hypomethylation
chr1	14026201	14026300	2.20311e-202	1.24408e-200	-23.7739	hypomethylation
chr1	15375301	15375400	2.64349e-92	3.39475e-91	-21.2551	hypomethylation
chr1	16393701	16393800	3.46033e-19	8.20735e-19	-20.0405	hypomethylation
chr1	16554301	16554400	3.64426e-154	1.23136e-152	35.2116	hypermethylation
chr1	16723201	16723300	4.58479e-34	1.68898e-33	21.6076	hypermethylation
chr1	16861501	16861600	4.88491e-236	4.37758e-234	23.2472	hypermethylation
chr1	16862401	16862500	1.83843e-211	1.18414e-209	22.5826	hypermethylation
chr1	16971501	16971600	3.45838e-97	4.78401e-96	-22.8422	hypomethylation
chr1	17012601	17012700	0	0	28.8898	hypermethylation
chr1	17012701	17012800	2.48443e-242	2.49793e-240	24.5025	hypermethylation
chr1	17018701	17018800	1.02002e-174	4.33483e-173	20.6214	hypermethylation
chr1	17019201	17019300	8.27321e-135	2.14493e-133	25.8037	hypermethylation
chr1	17019301	17019400	0	0	29.1593	hypermethylation
chr1	17019401	17019500	0	0	29.3742	hypermethylation
chr1	17019501	17019600	3.04785e-190	1.55112e-188	24.7916	hypermethylation
chr1	17020201	17020300	0	0	22.0349	hypermethylation
chr1	17020301	17020400	0	0	27.7117	hypermethylation
chr1	17020401	17020500	0	0	28.3862	hypermethylation
chr1	17020501	17020600	7.09423e-169	2.83925e-167	24.2465	hypermethylation
chr1	17020801	17020900	1.1668e-128	2.74849e-127	25.0231	hypermethylation
chr1	17020901	17021000	1.38825e-93	1.82835e-92	22.6084	hypermethylation
chr1	17023001	17023100	5.23158e-200	2.87546e-198	26.8349	hypermethylation
chr1	17023101	17023200	1.27353e-144	3.69707e-143	21.8061	hypermethylation
chr1	17026301	17026400	0	0	28.0957	hypermethylation
chr1	17026401	17026500	3.70528e-166	1.45468e-164	32.2698	hypermethylation
chr1	17030501	17030600	2.21829e-35	8.45135e-35	-20.1147	hypomethylation
chr1	17051601	17051700	2.33266e-159	8.50961e-158	26.8635	hypermethylation
chr1	17091001	17091100	3.41999e-81	3.62419e-80	-20.0558	hypomethylation
chr1	17091901	17092000	6.43802e-142	1.79319e-140	-23.8778	hypomethylation
chr1	17092201	17092300	3.3281e-110	5.99097e-109	-23.1352	hypomethylation
chr1	17198701	17198800	0	0	27.3333	hypermethylation
chr1	17198801	17198900	0	0	31.4377	hypermethylation
chr1	17199001	17199100	2.53774e-25	7.36707e-25	21.4088	hypermethylation
chr1	17199101	17199200	0	0	21.8789	hypermethylation
chr1	17199201	17199300	4.89382e-287	6.11322e-285	22.2538	hypermethylation
chr1	17201601	17201700	1.15704e-183	5.42001e-182	22.8446	hypermethylation
chr1	17201701	17201800	2.42253e-268	2.699e-266	20.0416	hypermethylation
chr1	17240001	17240100	1.5035e-195	7.74728e-194	-26.8403	hypomethylation
chr1	17907001	17907100	4.01836e-42	1.82834e-41	-23.6659	hypomethylation
chr1	18325701	18325800	5.14319e-62	3.7001e-61	-20.8041	hypomethylation
chr1	18367701	18367800	2.8831e-36	1.13297e-35	-23.3147	hypomethylation
chr1	18493401	18493500	8.08875e-23	2.1822e-22	-23.0806	hypomethylation
chr1	18493501	18493600	2.01932e-25	5.89532e-25	-30.359	hypomethylation
chr1	19054901	19055000	1.65108e-99	2.38813e-98	-25.0881	hypomethylation
chr1	19337401	19337500	3.53487e-52	2.05814e-51	-27.8169	hypomethylation
chr1	19337501	19337600	8.33945e-95	1.11978e-93	-29.4453	hypomethylation
chr1	20141601	20141700	3.33399e-60	2.31763e-59	-27.0284	hypomethylation
chr1	20142701	20142800	4.42892e-53	2.63832e-52	-29.9135	hypomethylation
chr1	20480901	20481000	2.06754e-104	3.29071e-103	-29.2618	hypomethylation
chr1	20899101	20899200	2.61047e-49	1.42154e-48	-33.3939	hypomethylation
chr1	21864801	21864900	1.9894e-102	3.01501e-101	23.4797	hypermethylation
chr1	21877301	21877400	3.14261e-19	7.46665e-19	-21.1988	hypomethylation
chr1	21877501	21877600	0	0	-34.1882	hypomethylation
chr1	22902901	22903000	7.6997e-87	9.06863e-86	-21.155	hypomethylation
chr1	22963601	22963700	1.17501e-43	5.53567e-43	-21.926	hypomethylation
chr1	23496201	23496300	3.32612e-100	4.89684e-99	28.2262	hypermethylation
chr1	23496301	23496400	9.84415e-43	4.5341e-42	29.9674	hypermethylation
chr1	24307501	24307600	5.28174e-84	5.85289e-83	-26.8229	hypomethylation
chr1	25049001	25049100	1.59603e-20	3.98984e-20	-22.3818	hypomethylation
chr1	25049101	25049200	3.53285e-57	2.30432e-56	-21.0854	hypomethylation
chr1	25257701	25257800	3.29529e-86	3.79443e-85	22.2938	hypermethylation
chr1	26098301	26098400	3.40197e-98	4.75384e-97	-23.815	hypomethylation
chr1	26233601	26233700	2.52269e-49	1.37556e-48	-21.1373	hypomethylation
chr1	26490601	26490700	2.0199e-47	1.04605e-46	-24.4584	hypomethylation
chr1	26797501	26797600	5.93064e-182	2.65736e-180	-28.502	hypomethylation
chr1	27189201	27189300	9.10921e-62	6.5079e-61	-27.5033	hypomethylation
chr1	27189401	27189500	1.58915e-18	3.67202e-18	-22.7439	hypomethylation
chr1	27189601	27189700	4.45898e-40	1.92674e-39	-25.4805	hypomethylation
chr1	27189901	27190000	2.02168e-164	7.78869e-163	-34.0559	hypomethylation
chr1	27190001	27190100	1.49985e-128	3.51294e-127	-28.8573	hypomethylation
chr1	27190101	27190200	6.61078e-106	1.08571e-104	-33.3371	hypomethylation
chr1	27190301	27190400	6.12026e-38	2.51288e-37	-29.8409	hypomethylation
chr1	27240301	27240400	6.62491e-58	4.39768e-57	-23.3205	hypomethylation
chr1	27241901	27242000	1.46623e-16	3.14474e-16	-22.0316	hypomethylation
chr1	27755801	27755900	4.72866e-16	9.94411e-16	21.1069	hypermethylation
chr1	29139801	29139900	8.16831e-36	3.15576e-35	-21.1964	hypomethylation
chr1	30702701	30702800	4.83241e-187	2.34358e-185	-38.0219	hypomethylation
chr1	30853001	30853100	4.13138e-55	2.561e-54	-24.5659	hypomethylation
chr1	31161201	31161300	1.70515e-48	9.06978e-48	-34.788	hypomethylation
chr1	32044801	32044900	2.97683e-42	1.36196e-41	20.4472	hypermethylation
chr1	32248101	32248200	8.77003e-12	1.55628e-11	20.8624	hypermethylation
chr1	33473901	33474000	4.35331e-34	1.60658e-33	-22.4686	hypomethylation
chr1	34115501	34115600	5.57154e-45	2.72125e-44	-25.9388	hypomethylation
chr1	35337401	35337500	1.55731e-27	4.856e-27	-30.8347	hypomethylation
chr1	36043301	36043400	4.62239e-146	1.37084e-144	37.0237	hypermethylation
chr1	36574801	36574900	1.7988e-21	4.65773e-21	-20.1734	hypomethylation
chr1	36771701	36771800	6.38164e-62	4.5751e-61	-23.3651	hypomethylation
chr1	37227901	37228000	1.61951e-22	4.33509e-22	-34.7226	hypomethylation
chr1	37271701	37271800	1.40091e-88	1.67876e-87	-26.8952	hypomethylation
chr1	37271801	37271900	3.91046e-107	6.60653e-106	-25.4649	hypomethylation
chr1	37447801	37447900	1.11328e-30	3.7402e-30	-29.1845	hypomethylation
chr1	37507201	37507300	9.09527e-53	5.37921e-52	-21.839	hypomethylation
chr1	40311101	40311200	6.37051e-157	2.24452e-155	-31.5579	hypomethylation
chr1	41845501	41845600	8.13642e-65	6.29277e-64	-24.8875	hypomethylation
chr1	41845601	41845700	6.9618e-19	1.62874e-18	-22.9601	hypomethylation
chr1	41950201	41950300	1.56496e-99	2.27154e-98	-23.1956	hypomethylation
chr1	43423001	43423100	3.90806e-57	2.54102e-56	-25.5322	hypomethylation
chr1	43474001	43474100	8.41774e-36	3.24604e-35	-25.297	hypomethylation
chr1	43739801	43739900	3.87238e-38	1.59789e-37	-22.5278	hypomethylation
chr1	43750601	43750700	1.61487e-143	4.59097e-142	-30.4557	hypomethylation
chr1	43750701	43750800	3.92754e-64	2.98165e-63	-28.604	hypomethylation
chr1	43815401	43815500	8.59869e-31	2.90303e-30	-26.2881	hypomethylation
chr1	44031201	44031300	4.53838e-59	3.06695e-58	30.7448	hypermethylation
chr1	44031801	44031900	5.05061e-42	2.2879e-41	21.0012	hypermethylation
chr1	44794101	44794200	1.63656e-92	2.11484e-91	-31.246	hypomethylation
chr1	45267301	45267400	1.00473e-40	4.42497e-40	21.5864	hypermethylation
chr1	46914501	46914600	2.39892e-33	8.67453e-33	22.4203	hypermethylation
chr1	47695401	47695500	1.32519e-151	4.23471e-150	20.0035	hypermethylation
chr1	47900101	47900200	9.62945e-170	3.93021e-168	34.4353	hypermethylation
chr1	47900201	47900300	3.53668e-183	1.6021e-181	27.1273	hypermethylation
chr1	47900301	47900400	1.66508e-136	4.47168e-135	28.2123	hypermethylation
chr1	47911901	47912000	0	0	35.4915	hypermethylation
chr1	47912001	47912100	2.3615e-133	5.97222e-132	31.057	hypermethylation
chr1	49893101	49893200	5.29856e-36	2.06838e-35	-22.1733	hypomethylation
chr1	50007201	50007300	1.89994e-67	1.53871e-66	-20.3755	hypomethylation
chr1	50022801	50022900	3.19303e-19	7.5821e-19	-22.2803	hypomethylation
chr1	50514301	50514400	7.89047e-65	6.11402e-64	25.7055	hypermethylation
chr1	50792301	50792400	3.26704e-69	2.70434e-68	-20.1467	hypomethylation
chr1	50792401	50792500	1.77266e-123	3.88689e-122	-24.0153	hypomethylation
chr1	50799601	50799700	1.25474e-49	6.90568e-49	-20.1991	hypomethylation
chr1	50883001	50883100	1.0773e-86	1.26522e-85	20.1881	hypermethylation
chr1	54739101	54739200	3.59213e-35	1.361e-34	21.1496	hypermethylation
chr1	58641001	58641100	6.27607e-23	1.69984e-22	-25.6	hypomethylation
chr1	59398601	59398700	7.70816e-29	2.48049e-28	-22.7508	hypomethylation
chr1	59680501	59680600	3.89413e-37	1.57071e-36	-26.3127	hypomethylation
chr1	61520301	61520400	2.31139e-62	1.67749e-61	-29.2229	hypomethylation
chr1	63785301	63785400	2.22299e-78	2.19755e-77	23.4102	hypermethylation
chr1	63795301	63795400	4.1559e-46	2.08923e-45	21.7941	hypermethylation
chr1	68569701	68569800	1.1857e-16	2.55369e-16	-20.1098	hypomethylation
chr1	69329601	69329700	4.00887e-201	2.23319e-199	-50.035	hypomethylation
chr1	73571701	73571800	3.58593e-66	2.84272e-65	-29.9595	hypomethylation
chr1	75417001	75417100	1.11055e-19	2.68346e-19	-20.7636	hypomethylation
chr1	76262901	76263000	8.83625e-27	2.69818e-26	-22.2852	hypomethylation
chr1	86571101	86571200	4.94956e-20	1.20802e-19	-27.6871	hypomethylation
chr1	89593901	89594000	3.51076e-212	2.29719e-210	-25.5261	hypomethylation
chr1	89594001	89594100	6.49716e-285	7.87735e-283	-36.2597	hypomethylation
chr1	91185401	91185500	1.47972e-209	9.24214e-208	25.6457	hypermethylation
chr1	91185501	91185600	4.557e-51	2.58393e-50	23.3329	hypermethylation
chr1	91190101	91190200	2.65448e-97	3.68433e-96	20.9806	hypermethylation
chr1	91300101	91300200	3.37456e-55	2.09816e-54	24.4113	hypermethylation
chr1	91300201	91300300	2.29675e-225	1.78638e-223	24.2816	hypermethylation
chr1	92414901	92415000	2.54867e-241	2.44332e-239	-30.1474	hypomethylation
chr1	92494801	92494900	1.83817e-51	1.05389e-50	-20.8022	hypomethylation
chr1	92494901	92495000	1.00327e-246	1.03394e-244	-23.2296	hypomethylation
chr1	92495001	92495100	6.69392e-68	5.46418e-67	-21.649	hypomethylation
chr1	92946101	92946200	4.57973e-62	3.30628e-61	20.6889	hypermethylation
chr1	94057501	94057600	1.86178e-76	1.74823e-75	-24.8727	hypomethylation
chr1	94458601	94458700	5.91418e-52	3.42413e-51	-21.1213	hypomethylation
chr1	94561101	94561200	1.81996e-43	8.54482e-43	20.0656	hypermethylation
chr1	96613801	96613900	4.89698e-20	1.19589e-19	-25.5674	hypomethylation
chr1	101659401	101659500	3.86664e-38	1.59713e-37	-25.4228	hypomethylation
chr1	102700601	102700700	3.61327e-109	6.39264e-108	-25.22	hypomethylation
chr1	103215201	103215300	8.62239e-26	2.53884e-25	-39.94	hypomethylation
chr1	103320501	103320600	1.32421e-28	4.24476e-28	-27.1012	hypomethylation
chr1	104759001	104759100	4.34602e-38	1.79154e-37	-20.3719	hypomethylation
chr1	104759101	104759200	4.40516e-47	2.2558e-46	-20.7572	hypomethylation
chr1	104759201	104759300	2.05361e-27	6.37943e-27	-34.1355	hypomethylation
chr1	104760101	104760200	6.21004e-78	6.08062e-77	-25.7854	hypomethylation
chr1	106172901	106173000	6.17013e-132	1.53222e-130	-31.0971	hypomethylation
chr1	106173001	106173100	3.00245e-80	3.10198e-79	-31.1486	hypomethylation
chr1	106339201	106339300	3.45403e-33	1.24353e-32	-30.7552	hypomethylation
chr1	107587501	107587600	9.74538e-82	1.04075e-80	-23.601	hypomethylation
chr1	107588501	107588600	3.77709e-67	3.047e-66	-24.5333	hypomethylation
chr1	107588601	107588700	2.27554e-25	6.63393e-25	-20.7255	hypomethylation
chr1	108474701	108474800	7.50137e-43	3.47055e-42	-27.4289	hypomethylation
chr1	109817401	109817500	7.55154e-22	1.97522e-21	-20.416	hypomethylation
chr1	109817501	109817600	6.74676e-10	1.09367e-09	-21.5777	hypomethylation
chr1	110306601	110306700	6.88092e-61	4.84871e-60	-20.3879	hypomethylation
chr1	110610401	110610500	5.03933e-70	4.24815e-69	23.2304	hypermethylation
chr1	111216301	111216400	7.22095e-107	1.21497e-105	-24.1857	hypomethylation
chr1	113393301	113393400	2.56256e-137	6.94969e-136	-23.6481	hypomethylation
chr1	115631501	115631600	5.4413e-09	8.45794e-09	-21.9473	hypomethylation
chr1	116022101	116022200	1.61308e-57	1.05884e-56	-20.4377	hypomethylation
chr1	116371801	116371900	7.51611e-213	4.99732e-211	-25.2479	hypomethylation
chr1	116654501	116654600	2.79553e-28	8.8306e-28	-21.6124	hypomethylation
chr1	116707401	116707500	9.52273e-17	2.05848e-16	23.3522	hypermethylation
chr1	117753601	117753700	3.61608e-35	1.36882e-34	-22.8162	hypomethylation
chr1	119522101	119522200	9.12645e-116	1.77461e-114	31.5397	hypermethylation
chr1	119522201	119522300	3.49273e-66	2.77417e-65	32.0968	hypermethylation
chr1	119526401	119526500	7.0455e-119	1.46684e-117	26.0869	hypermethylation
chr1	119527701	119527800	6.92204e-77	6.6052e-76	26.9596	hypermethylation
chr1	119527901	119528000	3.24529e-29	1.0509e-28	20.4889	hypermethylation
chr1	119529201	119529300	5.96132e-74	5.46092e-73	22.4723	hypermethylation
chr1	119531601	119531700	5.68227e-144	1.63803e-142	32.7264	hypermethylation
chr1	119531701	119531800	7.6455e-49	4.11984e-48	25.4631	hypermethylation
chr1	119532001	119532100	8.49773e-127	1.92472e-125	20.1497	hypermethylation
chr1	119532101	119532200	1.86443e-112	3.50944e-111	22.913	hypermethylation
chr1	119532601	119532700	5.1389e-38	2.11627e-37	20.8832	hypermethylation
chr1	119532701	119532800	7.07071e-83	7.69058e-82	25.4252	hypermethylation
chr1	119532801	119532900	3.17084e-152	1.02922e-150	23.4221	hypermethylation
chr1	119535801	119535900	4.74261e-106	7.88317e-105	23.9754	hypermethylation
chr1	119535901	119536000	5.98873e-223	4.57169e-221	27.7591	hypermethylation
chr1	119536001	119536100	1.69839e-67	1.38091e-66	27.5394	hypermethylation
chr1	121484101	121484200	6.54658e-96	8.87721e-95	-20.3616	hypomethylation
chr1	121485101	121485200	0	0	-21.6998	hypomethylation
chr1	143419001	143419100	2.9923e-19	7.11363e-19	-20.6409	hypomethylation
chr1	143420101	143420200	7.27353e-14	1.40306e-13	-20.6249	hypomethylation
chr1	143430301	143430400	1.30233e-48	6.9451e-48	-25.835	hypomethylation
chr1	145562801	145562900	2.25712e-146	6.74235e-145	34.6083	hypermethylation
chr1	146544001	146544100	3.86653e-235	3.25283e-233	25.3065	hypermethylation
chr1	146549901	146550000	8.4118e-205	4.95367e-203	37.605	hypermethylation
chr1	146550401	146550500	2.61155e-283	3.07585e-281	37.7369	hypermethylation
chr1	147718601	147718700	2.16278e-43	1.01313e-42	22.2766	hypermethylation
chr1	147775501	147775600	0	0	28.0209	hypermethylation
chr1	147775601	147775700	2.27233e-257	2.40183e-255	27.8528	hypermethylation
chr1	147789801	147789900	1.69232e-69	1.40649e-68	25.0199	hypermethylation
chr1	148864101	148864200	2.37356e-50	1.3276e-49	-20.6918	hypomethylation
chr1	148865501	148865600	2.10971e-183	9.77168e-182	-28.3613	hypomethylation
chr1	148865601	148865700	9.31656e-222	6.98278e-220	-32.4275	hypomethylation
chr1	148902101	148902200	1.34646e-157	4.78489e-156	26.4042	hypermethylation
chr1	148903201	148903300	1.15063e-204	6.68054e-203	-27.0137	hypomethylation
chr1	148903601	148903700	1.59326e-235	1.39741e-233	-28.8597	hypomethylation
chr1	148930201	148930300	8.61792e-23	2.32344e-22	-21.8992	hypomethylation
chr1	148931401	148931500	3.07074e-47	1.5823e-46	-26.6769	hypomethylation
chr1	148931501	148931600	2.76659e-37	1.1225e-36	-23.7779	hypomethylation
chr1	148931601	148931700	4.11963e-169	1.66492e-167	-26.1078	hypomethylation
chr1	149259301	149259400	1.69605e-89	2.08082e-88	-37.1341	hypomethylation
chr1	149284701	149284800	1.03753785626662e-322	1.42587345389784e-320	21.5732	hypermethylation
chr1	149287001	149287100	0	0	21.4774	hypermethylation
chr1	149287101	149287200	0	2.60706e-307	20.3388	hypermethylation
chr1	149288001	149288100	2.45761e-92	3.16591e-91	20.8288	hypermethylation
chr1	149288101	149288200	1.03412e-107	1.78365e-106	20.8776	hypermethylation
chr1	149333001	149333100	3.19338e-107	5.41727e-106	21.0023	hypermethylation
chr1	149333101	149333200	0	0	24.0125	hypermethylation
chr1	149719501	149719600	1.54326e-198	8.15605e-197	21.5285	hypermethylation
chr1	150123701	150123800	6.54004e-45	3.18297e-44	21.3057	hypermethylation
chr1	150953901	150954000	3.76064e-19	8.90939e-19	-23.8787	hypomethylation
chr1	150954501	150954600	4.37749e-28	1.37749e-27	-27.9181	hypomethylation
chr1	151486401	151486500	3.28368e-65	2.56367e-64	-34.387	hypomethylation
chr1	151486501	151486600	5.59883e-63	4.10674e-62	-32.045	hypomethylation
chr1	152126901	152127000	9.26815e-24	2.58322e-23	-24.4435	hypomethylation
chr1	152128601	152128700	1.15554e-102	1.7708e-101	-21.8946	hypomethylation
chr1	152284601	152284700	6.568e-55	4.05315e-54	-30.0942	hypomethylation
chr1	152538801	152538900	1.04563e-70	8.92418e-70	-32.1162	hypomethylation
chr1	152552101	152552200	2.70729e-81	2.87633e-80	-36.0085	hypomethylation
chr1	152636801	152636900	8.11296e-180	3.5961e-178	-34.0872	hypomethylation
chr1	152659501	152659600	7.93211e-128	1.84736e-126	-29.27	hypomethylation
chr1	152671601	152671700	1.36995e-140	3.79014e-139	-34.1287	hypomethylation
chr1	152692501	152692600	4.03802e-104	6.3292e-103	-38.9672	hypomethylation
chr1	152730401	152730500	6.97655e-78	6.81497e-77	-25.9622	hypomethylation
chr1	152733101	152733200	1.36254e-93	1.80024e-92	-27.7642	hypomethylation
chr1	152733201	152733300	4.43756e-204	2.54066e-202	-31.1284	hypomethylation
chr1	152733301	152733400	1.18074e-161	4.38498e-160	-21.9385	hypomethylation
chr1	152747501	152747600	3.07525e-102	4.64358e-101	-30.8488	hypomethylation
chr1	152749101	152749200	1.12614e-33	4.11546e-33	-20.0793	hypomethylation
chr1	152777601	152777700	4.23443e-36	1.65611e-35	-34.4825	hypomethylation
chr1	152785201	152785300	7.88206e-17	1.711e-16	-26.2279	hypomethylation
chr1	152800101	152800200	2.38846e-40	1.04189e-39	-23.527	hypomethylation
chr1	152800201	152800300	8.65313e-34	3.16789e-33	-23.2591	hypomethylation
chr1	152853501	152853600	9.5866e-55	5.9071e-54	-24.633	hypomethylation
chr1	152956101	152956200	9.2387e-18	2.08339e-17	-29.5871	hypomethylation
chr1	153177501	153177600	2.75799e-57	1.8075e-56	-29.1903	hypomethylation
chr1	153430201	153430300	1.22014e-48	6.51522e-48	-33.3192	hypomethylation
chr1	153430301	153430400	5.30068e-53	3.144e-52	-33.8568	hypomethylation
chr1	153432001	153432100	4.94227e-152	1.59167e-150	-35.1524	hypomethylation
chr1	153746501	153746600	5.10715e-21	1.29877e-20	21.7892	hypermethylation
chr1	154127101	154127200	1.5451e-109	2.7454e-108	-35.3978	hypomethylation
chr1	154307001	154307100	1.06657e-37	4.36179e-37	-20.6258	hypomethylation
chr1	154644201	154644300	3.62594e-53	2.16311e-52	-20.3347	hypomethylation
chr1	154644401	154644500	4.14343e-65	3.21663e-64	-22.4134	hypomethylation
chr1	154942501	154942600	4.17596e-113	7.9329e-112	24.3258	hypermethylation
chr1	155290901	155291000	1.01635e-139	2.7931e-138	31.0265	hypermethylation
chr1	155904901	155905000	8.90581e-49	4.7927e-48	-28.721	hypomethylation
chr1	156030801	156030900	4.13776e-52	2.40239e-51	-26.5731	hypomethylation
chr1	156046301	156046400	3.48426e-64	2.65001e-63	32.9521	hypermethylation
chr1	156046401	156046500	2.0544e-77	1.97869e-76	34.2864	hypermethylation
chr1	156123401	156123500	3.635e-43	1.69124e-42	-24.1959	hypomethylation
chr1	156131201	156131300	3.26308e-96	4.43936e-95	27.7979	hypermethylation
chr1	156254101	156254200	2.38572e-79	2.41636e-78	-33.1413	hypomethylation
chr1	156377601	156377700	5.91257e-62	4.2462e-61	-29.1569	hypomethylation
chr1	156425901	156426000	6.91287e-19	1.61821e-18	-21.1774	hypomethylation
chr1	156460701	156460800	7.70847e-17	1.6742e-16	29.6492	hypermethylation
chr1	156878501	156878600	3.3976e-42	1.54932e-41	-20.92	hypomethylation
chr1	156880401	156880500	1.34389e-56	8.58893e-56	-24.8649	hypomethylation
chr1	156880501	156880600	6.48644e-32	2.25835e-31	-29.5445	hypomethylation
chr1	157140801	157140900	1.71693e-96	2.34358e-95	-32.6323	hypomethylation
chr1	157670201	157670300	1.91747e-46	9.68668e-46	-26.4072	hypomethylation
chr1	157964501	157964600	1.0073e-10	1.70457e-10	21.4123	hypermethylation
chr1	158153701	158153800	2.43335e-44	1.1691e-43	-28.3632	hypomethylation
chr1	158317801	158317900	4.56822e-33	1.63751e-32	-39.9976	hypomethylation
chr1	158317901	158318000	1.34237e-84	1.49962e-83	-22.5404	hypomethylation
chr1	158318001	158318100	1.93259e-72	1.73188e-71	-28.0054	hypomethylation
chr1	158318101	158318200	9.91084e-99	1.41858e-97	-27.1737	hypomethylation
chr1	158318801	158318900	8.72339e-80	8.9231e-79	-23.431	hypomethylation
chr1	158342901	158343000	6.60392e-119	1.38893e-117	-23.3263	hypomethylation
chr1	158343001	158343100	5.84868e-154	1.94434e-152	-34.9361	hypomethylation
chr1	158343101	158343200	1.25954e-125	2.79147e-124	-30.3388	hypomethylation
chr1	158344101	158344200	3.20333e-72	2.85822e-71	-20.4691	hypomethylation
chr1	159463401	159463500	2.37214e-105	3.83474e-104	-37.5951	hypomethylation
chr1	159463501	159463600	2.0027e-101	2.96966e-100	-25.7669	hypomethylation
chr1	159464501	159464600	1.77318e-82	1.91851e-81	-23.8852	hypomethylation
chr1	160178201	160178300	2.3125e-64	1.76859e-63	24.6388	hypermethylation
chr1	160184701	160184800	7.52259e-27	2.30387e-26	-20.1913	hypomethylation
chr1	161068701	161068800	1.83885e-105	2.98434e-104	-20.6619	hypomethylation
chr1	161068801	161068900	2.66604e-58	1.78122e-57	-23.0912	hypomethylation
chr1	161283601	161283700	7.82804e-218	5.76236e-216	-39.1442	hypomethylation
chr1	161448901	161449000	3.78179e-45	1.85589e-44	-22.6429	hypomethylation
chr1	163063401	163063500	2.34515e-25	6.82239e-25	-22.2899	hypomethylation
chr1	164546101	164546200	1.30459e-49	7.1705e-49	22.7662	hypermethylation
chr1	164681901	164682000	5.54915e-48	2.9252e-47	29.1586	hypermethylation
chr1	165132201	165132300	1.45061e-23	4.01598e-23	-23.9957	hypomethylation
chr1	165201301	165201400	4.72291e-45	2.3095e-44	-26.3192	hypomethylation
chr1	165910501	165910600	6.1292e-108	1.06608e-106	-25.7871	hypomethylation
chr1	165910601	165910700	2.38429e-134	6.10476e-133	-27.3732	hypomethylation
chr1	165910801	165910900	2.28798e-53	1.37088e-52	-21.8187	hypomethylation
chr1	166125301	166125400	1.22141e-101	1.82427e-100	-27.4788	hypomethylation
chr1	166125401	166125500	2.07805e-54	1.2616e-53	-22.1218	hypomethylation
chr1	166311201	166311300	5.87412e-85	6.61602e-84	-26.2926	hypomethylation
chr1	166311301	166311400	3.0843e-53	1.84533e-52	-35.6845	hypomethylation
chr1	166312501	166312600	1.58195e-148	4.90315e-147	-30.9677	hypomethylation
chr1	166888701	166888800	5.44016e-53	3.22209e-52	-29.6794	hypomethylation
chr1	169072101	169072200	7.18166e-16	1.50049e-15	-20.4977	hypomethylation
chr1	169696501	169696600	6.64891e-80	6.83505e-79	-21.2201	hypomethylation
chr1	169696601	169696700	8.0456e-71	6.89524e-70	-25.9839	hypomethylation
chr1	170219001	170219100	7.0308e-34	2.58084e-33	-24.3041	hypomethylation
chr1	170219101	170219200	9.33221e-66	7.32759e-65	-31.6178	hypomethylation
chr1	170219201	170219300	8.58885e-56	5.40542e-55	-29.5484	hypomethylation
chr1	174025701	174025800	5.42609e-97	7.48086e-96	-21.6217	hypomethylation
chr1	174026001	174026100	3.13921e-74	2.88211e-73	-34.3661	hypomethylation
chr1	175046801	175046900	3.08033e-104	4.86511e-103	-31.6169	hypomethylation
chr1	175077801	175077900	4.85012e-90	6.02213e-89	-26.0228	hypomethylation
chr1	175355201	175355300	8.41057e-56	5.30131e-55	-24.7338	hypomethylation
chr1	175653101	175653200	4.26229e-22	1.12486e-21	-24.476	hypomethylation
chr1	175683901	175684000	1.31449e-76	1.23997e-75	-36.439	hypomethylation
chr1	176317801	176317900	6.87435e-83	7.49679e-82	-26.2942	hypomethylation
chr1	176318601	176318700	5.51694e-118	1.12585e-116	-28.3502	hypomethylation
chr1	177001801	177001900	8.75843e-64	6.56446e-63	-23.3522	hypomethylation
chr1	177781901	177782000	3.71053e-104	5.83809e-103	-23.3566	hypomethylation
chr1	177782001	177782100	1.52954e-82	1.65926e-81	-25.2422	hypomethylation
chr1	179555901	179556000	2.48287e-39	1.05299e-38	-21.7163	hypomethylation
chr1	180126501	180126600	2.96812e-59	2.02572e-58	-26.9459	hypomethylation
chr1	180882601	180882700	1.83615e-52	1.07668e-51	21.2438	hypermethylation
chr1	180922501	180922600	8.78313e-31	2.96288e-30	-24.7141	hypomethylation
chr1	181478001	181478100	2.2062e-12	4.00641e-12	-25.7108	hypomethylation
chr1	181478101	181478200	4.61233e-48	2.43447e-47	-20.7374	hypomethylation
chr1	181700501	181700600	1.8462e-38	7.67191e-38	-23.9978	hypomethylation
chr1	181801601	181801700	1.90696e-158	6.83563e-157	-34.8162	hypomethylation
chr1	181802901	181803000	1.62681e-49	8.91774e-49	-21.2388	hypomethylation
chr1	181803001	181803100	7.98242e-60	5.52108e-59	-26.143	hypomethylation
chr1	182026001	182026100	4.75457e-121	1.01029e-119	27.5824	hypermethylation
chr1	182026101	182026200	6.13722e-59	4.13386e-58	22.3166	hypermethylation
chr1	182807901	182808000	3.40675e-80	3.51088e-79	-30.2794	hypomethylation
chr1	182911501	182911600	9.78132e-177	4.20012e-175	20.9997	hypermethylation
chr1	184836201	184836300	2.03395e-80	2.12804e-79	-26.7548	hypomethylation
chr1	187041701	187041800	4.0525e-31	1.3829e-30	-21.8961	hypomethylation
chr1	187672801	187672900	5.22823e-153	1.71049e-151	-28.9313	hypomethylation
chr1	187673701	187673800	4.06784e-90	5.06607e-89	-20.1201	hypomethylation
chr1	188782301	188782400	1.27929e-102	1.95318e-101	-22.8784	hypomethylation
chr1	188783401	188783500	8.27978e-71	7.08121e-70	-36.3626	hypomethylation
chr1	188783501	188783600	5.50011e-106	9.06916e-105	-33.7162	hypomethylation
chr1	188783601	188783700	1.78223e-39	7.56626e-39	-34.813	hypomethylation
chr1	188809401	188809500	1.20978e-63	9.0345e-63	-22.4023	hypomethylation
chr1	188809501	188809600	1.58096e-70	1.34374e-69	-25.593	hypomethylation
chr1	188809601	188809700	1.49428e-78	1.48788e-77	-21.5207	hypomethylation
chr1	189687401	189687500	2.36665e-46	1.19266e-45	-20.6445	hypomethylation
chr1	189687501	189687600	4.67682e-143	1.32049e-141	-22.3887	hypomethylation
chr1	190994101	190994200	2.42415e-41	1.08502e-40	-27.7554	hypomethylation
chr1	190995301	190995400	4.28372e-147	1.28895e-145	-23.0684	hypomethylation
chr1	190995401	190995500	0	0	-41.3054	hypomethylation
chr1	190995501	190995600	1.18005e-33	4.30865e-33	-24.2533	hypomethylation
chr1	190995601	190995700	2.20115e-69	1.8257e-68	-43.0045	hypomethylation
chr1	191121301	191121400	1.49024e-40	6.52142e-40	-29.7002	hypomethylation
chr1	191121401	191121500	1.77359e-75	1.64667e-74	-38.77	hypomethylation
chr1	191701801	191701900	7.26717e-79	7.30663e-78	-23.5688	hypomethylation
chr1	191701901	191702000	1.10897e-46	5.64381e-46	-22.7884	hypomethylation
chr1	193971901	193972000	1.46568e-36	5.82073e-36	-20.6643	hypomethylation
chr1	194326701	194326800	2.14849e-18	4.95062e-18	-30.8753	hypomethylation
chr1	194326901	194327000	2.0418e-71	1.77571e-70	-25.2552	hypomethylation
chr1	194399601	194399700	2.21528e-19	5.28164e-19	-35.8123	hypomethylation
chr1	194400601	194400700	1.40967e-105	2.30596e-104	-30.696	hypomethylation
chr1	194585801	194585900	2.85048e-10	4.71715e-10	-28.0211	hypomethylation
chr1	195023301	195023400	6.22262e-92	7.94156e-91	-36.1948	hypomethylation
chr1	195691101	195691200	1.58858e-131	3.89795e-130	-31.2889	hypomethylation
chr1	195691201	195691300	1.59996e-117	3.21729e-116	-30.1963	hypomethylation
chr1	195691301	195691400	9.50351e-58	6.2782e-57	-29.5334	hypomethylation
chr1	195691901	195692000	1.61851e-26	4.89501e-26	-34.4085	hypomethylation
chr1	195692101	195692200	8.42267e-122	1.80836e-120	-29.1713	hypomethylation
chr1	197889101	197889200	5.50989e-214	3.72348e-212	37.0733	hypermethylation
chr1	197890401	197890500	1.44338e-92	1.87107e-91	26.7908	hypermethylation
chr1	197890501	197890600	2.70457e-91	3.43045e-90	27.3802	hypermethylation
chr1	197890601	197890700	7.62153e-89	9.21348e-88	28.2092	hypermethylation
chr1	200971301	200971400	1.90129e-68	1.55817e-67	-22.4652	hypomethylation
chr1	201160001	201160100	3.73356e-15	7.58536e-15	-21.382	hypomethylation
chr1	201369601	201369700	9.06767e-24	2.52905e-23	-21.9888	hypomethylation
chr1	201625401	201625500	2.56711e-39	1.08759e-38	-23.6643	hypomethylation
chr1	201979801	201979900	4.7703e-126	1.06872e-124	-30.4305	hypomethylation
chr1	203192701	203192800	1.80823e-90	2.2865e-89	-27.5732	hypomethylation
chr1	204195101	204195200	6.51186e-132	1.6074e-130	-20.344	hypomethylation
chr1	204301301	204301400	5.82764e-70	4.89268e-69	-25.1402	hypomethylation
chr1	204329101	204329200	1.97846e-62	1.4384e-61	23.1645	hypermethylation
chr1	204346701	204346800	4.94872e-44	2.35565e-43	-24.0586	hypomethylation
chr1	204913301	204913400	3.0661e-35	1.16384e-34	-27.0905	hypomethylation
chr1	205011201	205011300	2.47389e-80	2.56877e-79	-30.8256	hypomethylation
chr1	205313901	205314000	1.13336e-102	1.74329e-101	-24.8562	hypomethylation
chr1	208661101	208661200	4.47251e-79	4.50779e-78	-23.8895	hypomethylation
chr1	208913101	208913200	6.15934e-115	1.18647e-113	-23.9223	hypomethylation
chr1	209406201	209406300	2.99302e-189	1.50464e-187	-22.4941	hypomethylation
chr1	210061701	210061800	5.96016e-33	2.13461e-32	-23.7938	hypomethylation
chr1	210396101	210396200	8.50278e-45	4.12361e-44	-20.9955	hypomethylation
chr1	211652601	211652700	9.39941e-80	9.5908e-79	31.033	hypermethylation
chr1	211652701	211652800	5.50137e-70	4.62818e-69	21.7408	hypermethylation
chr1	211909301	211909400	5.7736e-36	2.24955e-35	-21.6547	hypomethylation
chr1	212048101	212048200	6.95996e-44	3.30539e-43	-21.6399	hypomethylation
chr1	212687801	212687900	3.72117e-44	1.78161e-43	26.6505	hypermethylation
chr1	212687901	212688000	6.34077e-35	2.38488e-34	32.074	hypermethylation
chr1	214153401	214153500	9.27534e-303	1.19486e-300	39.6514	hypermethylation
chr1	215178801	215178900	3.742e-63	2.75948e-62	-26.305	hypomethylation
chr1	215567401	215567500	5.41972e-102	8.15384e-101	-23.73	hypomethylation
chr1	215568001	215568100	5.81326e-199	3.11218e-197	-27.4408	hypomethylation
chr1	215648401	215648500	2.36498e-71	2.05243e-70	-21.1616	hypomethylation
chr1	221055501	221055600	1.34526e-122	2.91868e-121	28.5234	hypermethylation
chr1	221055601	221055700	3.50097e-114	6.71253e-113	21.2761	hypermethylation
chr1	221407501	221407600	5.68449e-61	4.0125e-60	-35.136	hypomethylation
chr1	221458201	221458300	1.35788e-60	9.53581e-60	-26.559	hypomethylation
chr1	221458301	221458400	5.60437e-118	1.13806e-116	-32.2952	hypomethylation
chr1	221459501	221459600	1.35469e-87	1.61399e-86	-32.8148	hypomethylation
chr1	222542601	222542700	4.62481e-164	1.76525e-162	-32.0303	hypomethylation
chr1	222548801	222548900	1.11462e-36	4.43939e-36	-30.6419	hypomethylation
chr1	223899601	223899700	4.3834e-32	1.53522e-31	-21.5538	hypomethylation
chr1	223926301	223926400	5.23431e-40	2.25703e-39	-23.4575	hypomethylation
chr1	224363501	224363600	4.04786e-109	7.13091e-108	27.8571	hypermethylation
chr1	224811901	224812000	1.52317e-29	4.95965e-29	-23.7521	hypomethylation
chr1	226074401	226074500	1.03278e-132	2.58023e-131	-20.9996	hypomethylation
chr1	226085801	226085900	1.4182e-121	3.02912e-120	-30.2197	hypomethylation
chr1	226271801	226271900	4.71781e-44	2.25093e-43	-20.4727	hypomethylation
chr1	226924701	226924800	6.28007e-77	6.00652e-76	21.292	hypermethylation
chr1	226924801	226924900	6.30723e-88	7.53625e-87	24.0715	hypermethylation
chr1	227175801	227175900	8.13254e-58	5.38979e-57	-23.1967	hypomethylation
chr1	228071401	228071500	5.48623e-46	2.74796e-45	-20.808	hypomethylation
chr1	228112901	228113000	6.18662e-58	4.12001e-57	-26.4068	hypomethylation
chr1	228113001	228113100	2.39971e-127	5.52639e-126	-28.6726	hypomethylation
chr1	228336401	228336500	5.90679e-49	3.19545e-48	31.6284	hypermethylation
chr1	228495101	228495200	9.83413e-55	6.05058e-54	-26.309	hypomethylation
chr1	228560601	228560700	1.03644e-72	9.30823e-72	-21.7709	hypomethylation
chr1	229939401	229939500	1.10115e-47	5.73134e-47	-29.3686	hypomethylation
chr1	230249201	230249300	2.66932e-36	1.05097e-35	-28.0899	hypomethylation
chr1	230249301	230249400	1.09392e-48	5.84881e-48	-23.9848	hypomethylation
chr1	230775701	230775800	8.19825e-37	3.27474e-36	-23.2449	hypomethylation
chr1	231296601	231296700	9.90745e-50	5.47468e-49	20.7674	hypermethylation
chr1	233601601	233601700	2.25889e-147	6.89757e-146	-33.6332	hypomethylation
chr1	234852901	234853000	4.36741e-72	3.87175e-71	-23.4421	hypomethylation
chr1	234894701	234894800	6.69251e-17	1.45738e-16	20.4678	hypermethylation
chr1	234953701	234953800	4.95181e-42	2.24562e-41	-24.7274	hypomethylation
chr1	235034501	235034600	9.85468e-56	6.19262e-55	-22.4039	hypomethylation
chr1	235099101	235099200	4.61604e-228	3.73109e-226	-21.5674	hypomethylation
chr1	235758101	235758200	4.84763e-20	1.18454e-19	-24.8585	hypomethylation
chr1	235758201	235758300	7.59386e-21	1.92403e-20	-27.0387	hypomethylation
chr1	236176701	236176800	1.83928e-21	4.75958e-21	-21.1289	hypomethylation
chr1	236254401	236254500	2.51668e-104	3.99016e-103	-35.9336	hypomethylation
chr1	236898901	236899000	7.19413e-86	8.23781e-85	-26.2197	hypomethylation
chr1	237167501	237167600	3.64955e-59	2.47848e-58	-24.3498	hypomethylation
chr1	237473101	237473200	1.44342e-104	2.30627e-103	-30.8951	hypomethylation
chr1	237473301	237473400	7.36251e-51	4.15756e-50	-38.9609	hypomethylation
chr1	237473401	237473500	2.13743e-235	1.83563e-233	-50.6596	hypomethylation
chr1	237730001	237730100	7.18567e-150	2.26116e-148	-33.7402	hypomethylation
chr1	238053901	238054000	1.01948e-134	2.62659e-133	-23.1793	hypomethylation
chr1	238848101	238848200	5.29617e-130	1.28425e-128	-21.9903	hypomethylation
chr1	240934901	240935000	3.82817e-57	2.49301e-56	-21.435	hypomethylation
chr1	242121201	242121300	2.26104e-81	2.40843e-80	-25.1347	hypomethylation
chr1	242767701	242767800	5.8989e-39	2.48131e-38	-24.3522	hypomethylation
chr1	242852801	242852900	6.51066e-127	1.4828e-125	-29.7757	hypomethylation
chr1	242852901	242853000	3.19281e-47	1.64315e-46	-21.3442	hypomethylation
chr1	242853801	242853900	1.25754e-19	3.03152e-19	-20.0684	hypomethylation
chr1	242853901	242854000	4.21793e-41	1.86961e-40	-25.2907	hypomethylation
chr1	242936901	242937000	7.71645e-77	7.34624e-76	-27.9899	hypomethylation
chr1	243265001	243265100	4.0378e-209	2.48431e-207	26.9782	hypermethylation
chr1	245209101	245209200	7.60539e-48	3.98366e-47	-21.4279	hypomethylation
chr1	245464801	245464900	8.45026e-57	5.44284e-56	21.8934	hypermethylation
chr1	245499701	245499800	8.95548e-78	8.68631e-77	-27.2125	hypomethylation
chr1	246172201	246172300	9.43081e-94	1.25813e-92	-25.5715	hypomethylation
chr1	246172301	246172400	5.56395e-34	2.04421e-33	-23.7732	hypomethylation
chr1	246952201	246952300	4.72398e-139	1.28964e-137	25.5024	hypermethylation
chr1	247542201	247542300	1.88191e-68	1.54536e-67	-22.1174	hypomethylation
chr1	247587301	247587400	1.75905e-158	6.36076e-157	-33.576	hypomethylation
chr1	247588101	247588200	1.77351e-77	1.71215e-76	-40.5902	hypomethylation
chr1	247614801	247614900	2.94792e-145	8.6185e-144	-29.0691	hypomethylation
chr1	247654801	247654900	3.27825e-69	2.70818e-68	-26.9074	hypomethylation
chr1	248099701	248099800	3.75223e-147	1.13733e-145	-22.0412	hypomethylation
chr1	248099801	248099900	2.18889e-241	2.14838e-239	-27.8723	hypomethylation
chr2	90801	90900	2.14432e-38	6.52501e-38	-23.1827	hypomethylation
chr2	90901	91000	1.44021e-23	2.89531e-23	-21.8056	hypomethylation
chr2	91001	91100	2.3835e-94	2.31249e-93	-25.3951	hypomethylation
chr2	91101	91200	2.09401e-102	2.33638e-101	-25.2862	hypomethylation
chr2	91201	91300	2.02002e-59	9.72871e-59	-29.6543	hypomethylation
chr2	160201	160300	1.70587e-136	3.05527e-135	-29.757	hypomethylation
chr2	160301	160400	3.35842e-108	4.01477e-107	-32.2753	hypomethylation
chr2	191601	191700	7.21312e-93	6.66039e-92	-28.8081	hypomethylation
chr2	365501	365600	2.45222e-92	2.23351e-91	-23.9953	hypomethylation
chr2	391101	391200	7.38768e-193	3.24304e-191	-28.5404	hypomethylation
chr2	391401	391500	4.87489e-113	6.2759e-112	-23.6259	hypomethylation
chr2	391601	391700	5.14151e-72	3.24713e-71	-21.7193	hypomethylation
chr2	391701	391800	2.34015e-27	5.22637e-27	-25.657	hypomethylation
chr2	392801	392900	2.63035e-81	2.02399e-80	-26.3984	hypomethylation
chr2	398401	398500	1.0866e-33	2.88371e-33	-27.9674	hypomethylation
chr2	421601	421700	2.89763e-93	2.71301e-92	-23.3432	hypomethylation
chr2	439301	439400	3.80694e-66	2.14613e-65	-23.9444	hypomethylation
chr2	442101	442200	1.02894e-75	7.06481e-75	-25.9129	hypomethylation
chr2	443501	443600	1.73481e-45	6.19393e-45	-25.0421	hypomethylation
chr2	444601	444700	1.59956e-47	5.89981e-47	-28.8964	hypomethylation
chr2	445201	445300	1.84598e-85	1.52566e-84	-24.7608	hypomethylation
chr2	469701	469800	1.79027e-104	2.03997e-103	-22.2752	hypomethylation
chr2	484701	484800	6.37043e-84	5.09212e-83	-41.7909	hypomethylation
chr2	484801	484900	0	0	-27.893	hypomethylation
chr2	484901	485000	2.50057e-162	7.43996e-161	-33.4546	hypomethylation
chr2	490101	490200	3.16574e-52	1.29225e-51	-27.987	hypomethylation
chr2	495101	495200	3.48384e-199	1.69617e-197	-35.4441	hypomethylation
chr2	495201	495300	5.87953e-234	5.07873e-232	-25.2545	hypomethylation
chr2	522001	522100	3.85809e-147	8.46813e-146	-21.2337	hypomethylation
chr2	522101	522200	3.37392e-101	3.59944e-100	-27.6263	hypomethylation
chr2	522201	522300	1.2596e-94	1.23099e-93	-21.9585	hypomethylation
chr2	522401	522500	4.52431e-138	8.41326e-137	-24.3682	hypomethylation
chr2	527101	527200	8.43098e-25	1.75691e-24	-26.1936	hypomethylation
chr2	527301	527400	2.13297e-37	6.32515e-37	-30.3983	hypomethylation
chr2	556401	556500	1.10767e-48	4.18939e-48	-25.3342	hypomethylation
chr2	582501	582600	1.03942e-68	6.13069e-68	-20.5701	hypomethylation
chr2	594501	594600	3.37484e-118	4.80695e-117	-29.1483	hypomethylation
chr2	620101	620200	6.30043e-45	2.20538e-44	-27.1845	hypomethylation
chr2	628901	629000	3.24596e-166	1.02258e-164	-28.0649	hypomethylation
chr2	629001	629100	2.18329e-119	3.14321e-118	-26.6447	hypomethylation
chr2	629101	629200	8.61354e-78	6.15071e-77	-23.825	hypomethylation
chr2	642501	642600	2.8936e-75	1.95174e-74	-22.6647	hypomethylation
chr2	742201	742300	4.53738e-32	1.14408e-31	-20.3106	hypomethylation
chr2	779101	779200	1.33447e-82	1.06351e-81	-22.435	hypomethylation
chr2	795401	795500	3.56404e-47	1.31095e-46	-20.2161	hypomethylation
chr2	795501	795600	2.61442e-37	7.69323e-37	-28.1695	hypomethylation
chr2	817201	817300	8.30385e-101	8.78888e-100	-26.3492	hypomethylation
chr2	867001	867100	2.37855e-78	1.72608e-77	-25.4069	hypomethylation
chr2	875901	876000	1.68895e-273	2.38033e-271	-35.6908	hypomethylation
chr2	879401	879500	1.66995e-266	2.23588e-264	-37.282	hypomethylation
chr2	879501	879600	2.87302e-240	2.84937e-238	-26.1507	hypomethylation
chr2	906601	906700	2.2343e-164	6.87696e-163	-36.2228	hypomethylation
chr2	906801	906900	9.71241e-193	4.19479e-191	-37.1377	hypomethylation
chr2	925901	926000	9.80333e-168	3.24088e-166	-28.1362	hypomethylation
chr2	949601	949700	1.38167e-77	9.81383e-77	-22.2879	hypomethylation
chr2	983601	983700	3.95539e-89	3.40568e-88	-27.7487	hypomethylation
chr2	1093501	1093600	5.12092e-115	6.82223e-114	-27.6701	hypomethylation
chr2	1112101	1112200	5.68868e-21	1.06302e-20	-34.0453	hypomethylation
chr2	1112601	1112700	1.13233e-42	3.78072e-42	-29.5498	hypomethylation
chr2	1133901	1134000	1.76712e-59	8.52606e-59	-28.8135	hypomethylation
chr2	1147001	1147100	7.46177e-07	7.91952e-07	-23.0239	hypomethylation
chr2	1232401	1232500	4.69579e-127	7.35338e-126	-30.5706	hypomethylation
chr2	1237601	1237700	4.68596e-193	2.09132e-191	-31.3512	hypomethylation
chr2	1241701	1241800	2.38742e-157	6.26926e-156	-24.5598	hypomethylation
chr2	1255301	1255400	3.32718e-32	8.429e-32	-34.0918	hypomethylation
chr2	1255501	1255600	3.26276e-17	5.46742e-17	-27.7953	hypomethylation
chr2	1266501	1266600	1.91193e-241	1.96913e-239	-20.0785	hypomethylation
chr2	1270301	1270400	3.85866e-94	3.73019e-93	-38.2936	hypomethylation
chr2	1291401	1291500	7.15699e-141	1.37877e-139	-20.7831	hypomethylation
chr2	1379401	1379500	1.1766e-109	1.45193e-108	-25.3422	hypomethylation
chr2	1417101	1417200	8.59702e-200	4.4271e-198	-30.9044	hypomethylation
chr2	1425201	1425300	2.84468e-40	8.97224e-40	-20.9555	hypomethylation
chr2	1482301	1482400	3.09645e-23	6.17394e-23	-20.516	hypomethylation
chr2	1494201	1494300	1.28858e-66	7.38869e-66	-27.1185	hypomethylation
chr2	1500201	1500300	1.79765e-73	1.16838e-72	-27.8496	hypomethylation
chr2	1500301	1500400	7.16382e-42	2.3394e-41	-23.8311	hypomethylation
chr2	1507701	1507800	3.44533e-27	7.65629e-27	-20.4836	hypomethylation
chr2	1507801	1507900	1.77138e-69	1.05879e-68	-21.2123	hypomethylation
chr2	1544301	1544400	3.3296e-59	1.59498e-58	-23.1584	hypomethylation
chr2	1554801	1554900	4.3639e-31	1.07109e-30	-21.0277	hypomethylation
chr2	1571201	1571300	2.29336e-117	3.16552e-116	-26.2421	hypomethylation
chr2	1571401	1571500	1.46377e-61	7.40957e-61	-26.2953	hypomethylation
chr2	1573801	1573900	1.44339e-19	2.59924e-19	-20	hypomethylation
chr2	1598201	1598300	3.53987e-126	5.41657e-125	-36.6021	hypomethylation
chr2	1896301	1896400	4.4841e-52	1.82207e-51	-24.8739	hypomethylation
chr2	1926501	1926600	2.61445e-133	4.43096e-132	-35.2868	hypomethylation
chr2	1941201	1941300	3.20803e-225	2.32173e-223	-20.2032	hypomethylation
chr2	1942901	1943000	1.4682e-99	1.52384e-98	-23.5081	hypomethylation
chr2	2178801	2178900	5.65437e-42	1.851e-41	-28.9115	hypomethylation
chr2	2193601	2193700	1.61599694151323e-314	3.32867746072502e-312	-29.4001	hypomethylation
chr2	2193701	2193800	1.05139e-75	7.20051e-75	-31.8539	hypomethylation
chr2	2295401	2295500	1.2115e-188	4.842e-187	-29.439	hypomethylation
chr2	2295501	2295600	1.26896e-160	3.57683e-159	-36.7096	hypomethylation
chr2	2328301	2328400	9.54374e-101	1.00614e-99	-21.6363	hypomethylation
chr2	2328401	2328500	6.99979e-237	6.69425e-235	-29.3957	hypomethylation
chr2	2335001	2335100	1.40245e-130	2.28991e-129	-31.9365	hypomethylation
chr2	2570301	2570400	3.33353e-35	9.27306e-35	-20.4446	hypomethylation
chr2	2576501	2576600	1.77264e-36	5.09307e-36	-20.0211	hypomethylation
chr2	2577201	2577300	1.49084e-24	3.08273e-24	-24.7557	hypomethylation
chr2	2584201	2584300	3.11982e-72	1.98437e-71	-31.4545	hypomethylation
chr2	2655001	2655100	3.04707e-97	3.09067e-96	-20.8491	hypomethylation
chr2	2672701	2672800	3.62494e-85	2.96844e-84	-25.8695	hypomethylation
chr2	2672801	2672900	3.92584e-73	2.53926e-72	-26.2833	hypomethylation
chr2	2731901	2732000	8.10019e-42	2.64196e-41	-30.4291	hypomethylation
chr2	2735801	2735900	2.82151e-43	9.60022e-43	-21.2845	hypomethylation
chr2	2735901	2736000	4.22326e-63	2.23497e-62	-27.5865	hypomethylation
chr2	2893701	2893800	8.02241e-134	1.36829e-132	-29.0625	hypomethylation
chr2	3063101	3063200	2.2611e-62	1.16887e-61	-21.196	hypomethylation
chr2	3129901	3130000	9.70456e-15	1.46817e-14	-22.0922	hypomethylation
chr2	3317801	3317900	2.43499e-149	5.57296e-148	26.3701	hypermethylation
chr2	3474101	3474200	1.48029e-111	1.88757e-110	23.0485	hypermethylation
chr2	3497001	3497100	4.14571e-52	1.68713e-51	-24.319	hypomethylation
chr2	3497201	3497300	1.39967e-220	9.14146e-219	-33.8153	hypomethylation
chr2	3642601	3642700	3.78891e-84	3.04681e-83	32.2741	hypermethylation
chr2	3750101	3750200	4.13246e-94	3.98051e-93	-22.658	hypomethylation
chr2	3814501	3814600	4.29628e-236	3.96707e-234	-30.8994	hypomethylation
chr2	3814601	3814700	8.79254e-308	1.68175e-305	-31.1709	hypomethylation
chr2	3817001	3817100	3.77805e-205	2.10766e-203	-40.4677	hypomethylation
chr2	3826801	3826900	2.04289e-287	3.21789e-285	-35.8954	hypomethylation
chr2	3826901	3827000	2.26093e-259	2.75194e-257	-33.5489	hypomethylation
chr2	3833701	3833800	1.6253e-58	7.68937e-58	-27.1913	hypomethylation
chr2	3833801	3833900	2.35459e-116	3.21687e-115	-27.5677	hypomethylation
chr2	3906501	3906600	4.73554e-33	1.22401e-32	-33.8413	hypomethylation
chr2	3906601	3906700	1.10286e-36	3.18235e-36	-24.5888	hypomethylation
chr2	4050601	4050700	2.5152e-199	1.24725e-197	-37.4836	hypomethylation
chr2	4050701	4050800	0	0	-40.0574	hypomethylation
chr2	4183501	4183600	5.73807e-142	1.14666e-140	-37.655	hypomethylation
chr2	4383001	4383100	6.16751e-34	1.65152e-33	-30.2823	hypomethylation
chr2	4931001	4931100	1.19861e-48	4.51422e-48	-21.9233	hypomethylation
chr2	4932001	4932100	1.67869e-66	9.58453e-66	-26.094	hypomethylation
chr2	4983001	4983100	1.33905e-116	1.83881e-115	-21.8168	hypomethylation
chr2	5274101	5274200	2.13403e-50	8.34226e-50	-28.5099	hypomethylation
chr2	5585201	5585300	4.9901e-14	7.35814e-14	-26.0588	hypomethylation
chr2	6072801	6072900	8.21791e-93	7.56211e-92	-24.8141	hypomethylation
chr2	7059001	7059100	2.24654e-13	3.21353e-13	-24.312	hypomethylation
chr2	7172201	7172300	7.66775e-36	2.15678e-35	-20.2975	hypomethylation
chr2	7172301	7172400	9.28023e-179	3.31339e-177	-36.1501	hypomethylation
chr2	7172401	7172500	3.38211e-70	2.04436e-69	-21.6445	hypomethylation
chr2	8714101	8714200	3.16073e-23	6.29742e-23	-26.0965	hypomethylation
chr2	8714201	8714300	1.09926e-92	1.00464e-91	-25.8126	hypomethylation
chr2	8714301	8714400	3.25511e-72	2.06551e-71	-25.3673	hypomethylation
chr2	8714401	8714500	1.91423e-98	1.95644e-97	-24.0656	hypomethylation
chr2	8833301	8833400	7.82471e-72	4.87275e-71	-28.1097	hypomethylation
chr2	9243101	9243200	9.44601e-161	2.71982e-159	-35.4007	hypomethylation
chr2	9459301	9459400	9.11861e-189	3.69964e-187	24.4166	hypermethylation
chr2	10156201	10156300	7.98589e-78	5.73309e-77	-24.0573	hypomethylation
chr2	10156301	10156400	5.58071e-64	2.99477e-63	-30.408	hypomethylation
chr2	10176701	10176800	1.62753e-26	3.5606e-26	21.2171	hypermethylation
chr2	10637901	10638000	2.16357e-69	1.28746e-68	-24.0021	hypomethylation
chr2	10691801	10691900	3.70454e-64	2.00403e-63	-20.2735	hypomethylation
chr2	10975201	10975300	1.29386e-110	1.61901e-109	-29.437	hypomethylation
chr2	10975301	10975400	2.63178e-61	1.32718e-60	-28.2968	hypomethylation
chr2	11102101	11102200	1.18557e-87	9.9209e-87	-22.3512	hypomethylation
chr2	11680101	11680200	3.17672e-42	1.04761e-41	-27.3307	hypomethylation
chr2	11797001	11797100	3.14848e-105	3.63402e-104	-32.0114	hypomethylation
chr2	11885201	11885300	7.96095e-37	2.30961e-36	-20.28	hypomethylation
chr2	11885301	11885400	1.57821e-64	8.57222e-64	-22.8165	hypomethylation
chr2	12968001	12968100	1.66275e-48	6.24471e-48	-28.7003	hypomethylation
chr2	13066701	13066800	1.78444e-169	6.12609e-168	-25.341	hypomethylation
chr2	13066801	13066900	2.62349e-201	1.40502e-199	-24.8225	hypomethylation
chr2	15012901	15013000	1.67266e-55	7.4402e-55	-22.8187	hypomethylation
chr2	17375001	17375100	1.78353e-161	5.24823e-160	-26.7477	hypomethylation
chr2	17375701	17375800	5.00759e-26	1.08313e-25	-27.3957	hypomethylation
chr2	19561401	19561500	5.29734e-71	3.25346e-70	24.0119	hypermethylation
chr2	19561501	19561600	2.12913e-101	2.30823e-100	20.068	hypermethylation
chr2	20306701	20306800	1.35472e-82	1.07645e-81	23.2008	hypermethylation
chr2	20306801	20306900	3.29743e-34	8.901e-34	26.1819	hypermethylation
chr2	20870101	20870200	1.78335e-104	2.03997e-103	32.4136	hypermethylation
chr2	20871301	20871400	3.04572e-60	1.51313e-59	23.9765	hypermethylation
chr2	21267001	21267100	2.33983e-39	7.22671e-39	-22.0991	hypomethylation
chr2	21267201	21267300	1.91742e-14	2.86678e-14	-24.5679	hypomethylation
chr2	22409301	22409400	1.42768e-199	7.21321e-198	-25.8111	hypomethylation
chr2	22409401	22409500	3.33243e-65	1.85135e-64	-22.3074	hypomethylation
chr2	22409901	22410000	3.52282e-17	5.89214e-17	-30.0798	hypomethylation
chr2	22410001	22410100	8.27978e-25	1.72809e-24	-34.7089	hypomethylation
chr2	22410101	22410200	1.01046e-33	2.68698e-33	-29.6774	hypomethylation
chr2	22410301	22410400	5.76456e-82	4.50035e-81	-26.4822	hypomethylation
chr2	22410401	22410500	2.1795e-55	9.6626e-55	-38.325	hypomethylation
chr2	23839701	23839800	2.93058e-111	3.68425e-110	-27.0065	hypomethylation
chr2	25502001	25502100	2.08726e-62	1.08109e-61	21.9256	hypermethylation
chr2	30249201	30249300	2.55945e-37	7.53975e-37	-20.6121	hypomethylation
chr2	30920201	30920300	1.83246e-52	7.52595e-52	-23.4365	hypomethylation
chr2	31441501	31441600	2.28267e-70	1.38292e-69	-23.217	hypomethylation
chr2	31638601	31638700	1.6537e-10	2.10869e-10	-25.4416	hypomethylation
chr2	32028901	32029000	2.10312e-79	1.56002e-78	23.4401	hypermethylation
chr2	33882701	33882800	3.38207e-206	1.9269e-204	-41.1506	hypomethylation
chr2	34128501	34128600	2.07032e-14	3.08851e-14	-25.2837	hypomethylation
chr2	34128701	34128800	1.35732e-103	1.54009e-102	-27.6189	hypomethylation
chr2	34128901	34129000	7.36163e-134	1.26364e-132	-40.3211	hypomethylation
chr2	34366701	34366800	1.01534e-37	3.04122e-37	-36.1136	hypomethylation
chr2	34366801	34366900	3.38848e-37	9.93822e-37	-27.1537	hypomethylation
chr2	34368001	34368100	1.19806e-53	5.06014e-53	-34.6026	hypomethylation
chr2	34657701	34657800	5.44502e-45	1.91095e-44	-23.9988	hypomethylation
chr2	36319201	36319300	8.62883e-226	6.41836e-224	-45.6595	hypomethylation
chr2	36319501	36319600	2.35317e-81	1.81593e-80	-21.4635	hypomethylation
chr2	38302201	38302300	6.47501e-62	3.3089e-61	20.1518	hypermethylation
chr2	39471401	39471500	5.34063e-93	4.96563e-92	-21.0654	hypomethylation
chr2	39471701	39471800	2.14828e-67	1.24247e-66	-24.4513	hypomethylation
chr2	40837101	40837200	1.17328e-30	2.84325e-30	-28.545	hypomethylation
chr2	41562501	41562600	1.67065e-150	3.89012e-149	-41.8727	hypomethylation
chr2	41563101	41563200	5.42653e-26	1.17091e-25	-20.245	hypomethylation
chr2	41563601	41563700	6.94856e-29	1.61237e-28	-22.1615	hypomethylation
chr2	41563701	41563800	8.89022e-79	6.55813e-78	-23.1688	hypomethylation
chr2	41924501	41924600	2.98488e-90	2.62923e-89	-27.7395	hypomethylation
chr2	41924901	41925000	2.63264e-188	1.03671e-186	-21.9046	hypomethylation
chr2	42319301	42319400	5.10063e-60	2.51535e-59	-28.3342	hypomethylation
chr2	42566401	42566500	2.92911e-110	3.63126e-109	-21.2705	hypomethylation
chr2	42566501	42566600	1.35587e-62	7.07743e-62	-23.8819	hypomethylation
chr2	42566601	42566700	2.61362e-49	9.96966e-49	-21.6743	hypomethylation
chr2	43398101	43398200	2.17049e-101	2.34358e-100	25.2685	hypermethylation
chr2	45160401	45160500	1.36096e-139	2.54849e-138	23.2404	hypermethylation
chr2	45160501	45160600	7.26307e-59	3.46683e-58	23.0911	hypermethylation
chr2	45170201	45170300	1.94811e-70	1.1829e-69	28.5587	hypermethylation
chr2	45170301	45170400	1.08039e-33	2.87008e-33	20.5323	hypermethylation
chr2	45171001	45171100	7.98476e-32	2.00013e-31	21.0925	hypermethylation
chr2	45231801	45231900	3.8562e-266	4.91716e-264	27.7684	hypermethylation
chr2	45231901	45232000	7.95132e-159	2.15069e-157	24.8542	hypermethylation
chr2	45233301	45233400	8.39437e-17	1.39184e-16	22.8811	hypermethylation
chr2	45233401	45233500	1.76123e-72	1.12558e-71	26.6747	hypermethylation
chr2	45233501	45233600	2.60802e-108	3.13171e-107	30.8092	hypermethylation
chr2	45233601	45233700	1.10217e-119	1.59534e-118	26.5454	hypermethylation
chr2	45233701	45233800	4.38657e-91	3.92852e-90	24.6886	hypermethylation
chr2	47736701	47736800	6.62631e-57	3.02795e-56	-21.7251	hypomethylation
chr2	50310701	50310800	1.51467e-14	2.27097e-14	-21.6644	hypomethylation
chr2	50311801	50311900	1.21452e-141	2.37388e-140	-34.0801	hypomethylation
chr2	51074901	51075000	6.23951e-149	1.41593e-147	-23.3617	hypomethylation
chr2	51377701	51377800	1.75039e-62	9.10127e-62	-23.7507	hypomethylation
chr2	51377801	51377900	9.21196e-72	5.72334e-71	-27.8318	hypomethylation
chr2	51378901	51379000	2.16244e-69	1.28746e-68	-20.6434	hypomethylation
chr2	52006701	52006800	1.51489e-53	6.38825e-53	-25.0068	hypomethylation
chr2	52006801	52006900	2.15581e-53	9.04824e-53	-20.4895	hypomethylation
chr2	52007901	52008000	5.92481e-37	1.72637e-36	-33.0341	hypomethylation
chr2	52234801	52234900	1.12176e-26	2.46215e-26	-27.402	hypomethylation
chr2	52235101	52235200	5.54858e-55	2.43173e-54	-30.642	hypomethylation
chr2	52798301	52798400	1.00354e-26	2.20448e-26	-20.5985	hypomethylation
chr2	53583701	53583800	2.10651e-53	8.85521e-53	-25.9347	hypomethylation
chr2	53584601	53584700	1.00198e-42	3.36648e-42	-30.5784	hypomethylation
chr2	53584701	53584800	2.59295e-74	1.71865e-73	-32.7982	hypomethylation
chr2	55289001	55289100	2.04004e-31	5.06281e-31	-23.3578	hypomethylation
chr2	55289101	55289200	1.35379e-144	2.78858e-143	-23.917	hypomethylation
chr2	55289201	55289300	6.1451e-142	1.2189e-140	-24.6718	hypomethylation
chr2	55746001	55746100	2.50168e-63	1.3318e-62	-22.6572	hypomethylation
chr2	57562701	57562800	9.87356e-37	2.85213e-36	-22.7883	hypomethylation
chr2	57562801	57562900	2.38393e-90	2.11378e-89	-24.0987	hypomethylation
chr2	58029401	58029500	3.85685e-120	5.6436e-119	-28.7356	hypomethylation
chr2	58029601	58029700	5.0477e-71	3.10727e-70	-33.9327	hypomethylation
chr2	63281001	63281100	3.29172e-134	5.68678e-133	32.0336	hypermethylation
chr2	63281101	63281200	3.96995e-235	3.54355e-233	27.241	hypermethylation
chr2	63282101	63282200	1.81618e-48	6.79234e-48	31.4451	hypermethylation
chr2	63282701	63282800	1.56833e-160	4.37461e-159	34.2178	hypermethylation
chr2	63282801	63282900	2.38804e-157	6.26926e-156	24.0214	hypermethylation
chr2	63282901	63283000	6.53699e-137	1.19079e-135	22.4489	hypermethylation
chr2	63283901	63284000	2.24192e-85	1.84152e-84	26.9043	hypermethylation
chr2	63284001	63284100	8.37709e-242	8.97279e-240	30.4271	hypermethylation
chr2	63285401	63285500	1.00795e-108	1.22129e-107	27.1511	hypermethylation
chr2	63285501	63285600	1.26513e-160	3.57683e-159	28.3703	hypermethylation
chr2	63285801	63285900	1.124e-94	1.1025e-93	30.4765	hypermethylation
chr2	63285901	63286000	5.22912e-211	3.18237e-209	28.7163	hypermethylation
chr2	66664901	66665000	1.30544e-218	8.32302e-217	33.7961	hypermethylation
chr2	66665001	66665100	8.33905e-78	5.97062e-77	30.0918	hypermethylation
chr2	66667401	66667500	0	0	32.7873	hypermethylation
chr2	66667901	66668000	0	0	34.6307	hypermethylation
chr2	66809201	66809300	3.9425e-182	1.44618e-180	22.8928	hypermethylation
chr2	68548001	68548100	1.60246e-33	4.19867e-33	-22.5106	hypomethylation
chr2	68672801	68672900	1.41758e-101	1.54937e-100	-24.1188	hypomethylation
chr2	69002001	69002100	1.44229e-127	2.28529e-126	24.5958	hypermethylation
chr2	69532601	69532700	2.79321e-06	2.88454e-06	-20.8468	hypomethylation
chr2	70885401	70885500	2.15853e-45	7.67606e-45	-20.8456	hypomethylation
chr2	71124401	71124500	1.02159e-73	6.68851e-73	20.9923	hypermethylation
chr2	71124501	71124600	2.93944e-153	7.28811e-152	23.0996	hypermethylation
chr2	71131601	71131700	3.04994e-78	2.20732e-77	22.9117	hypermethylation
chr2	71134601	71134700	0	0	30.8158	hypermethylation
chr2	71134701	71134800	9.3573e-283	1.39204e-280	34.4595	hypermethylation
chr2	71798601	71798700	1.61884e-25	3.44861e-25	-21.0932	hypomethylation
chr2	72057801	72057900	4.85019e-45	1.70891e-44	-25.84	hypomethylation
chr2	73155201	73155300	3.31805e-15	5.13881e-15	-22.5056	hypomethylation
chr2	74153101	74153200	0	0	-45.7269	hypomethylation
chr2	74153201	74153300	4.80788e-186	1.8392e-184	-37.6046	hypomethylation
chr2	74645701	74645800	1.8814e-85	1.55015e-84	20.0201	hypermethylation
chr2	74686801	74686900	1.10406e-23	2.23126e-23	-28.566	hypomethylation
chr2	74726901	74727000	4.76048e-108	5.64049e-107	26.2782	hypermethylation
chr2	74875301	74875400	1.09284e-105	1.26683e-104	32.8672	hypermethylation
chr2	76099201	76099300	1.32113e-190	5.52763e-189	-33.3359	hypomethylation
chr2	76924601	76924700	1.76274e-36	5.07005e-36	-20.4655	hypomethylation
chr2	76924701	76924800	3.497e-91	3.15293e-90	-22.078	hypomethylation
chr2	76924901	76925000	3.25136e-22	6.31815e-22	-25.0695	hypomethylation
chr2	76925501	76925600	5.38168e-163	1.63761e-161	-22.0962	hypomethylation
chr2	77884601	77884700	3.26875e-31	8.05985e-31	-30.4199	hypomethylation
chr2	77961001	77961100	1.19149e-70	7.25124e-70	-20.9008	hypomethylation
chr2	77961201	77961300	7.20167e-60	3.5255e-59	-26.9383	hypomethylation
chr2	79255401	79255500	2.04458e-58	9.63897e-58	-34.8792	hypomethylation
chr2	79324401	79324500	1.6022e-21	3.05362e-21	-34.8982	hypomethylation
chr2	80101301	80101400	3.21482e-128	5.18588e-127	-26.735	hypomethylation
chr2	80101401	80101500	1.9917e-152	4.80481e-151	-31.0183	hypomethylation
chr2	81007801	81007900	7.62507e-11	9.85912e-11	-23.1069	hypomethylation
chr2	81694301	81694400	5.47022e-72	3.4466e-71	-20.1705	hypomethylation
chr2	81708601	81708700	1.71146e-136	3.05527e-135	-28.9135	hypomethylation
chr2	82212301	82212400	2.05482e-230	1.61834e-228	-26.0355	hypomethylation
chr2	82212401	82212500	2.43182e-90	2.14913e-89	-23.4041	hypomethylation
chr2	82213301	82213400	9.2267e-37	2.67103e-36	-32.7631	hypomethylation
chr2	82213401	82213500	1.90983e-28	4.38226e-28	-32.5635	hypomethylation
chr2	82553501	82553600	4.97729e-120	7.24352e-119	-20.679	hypomethylation
chr2	82553601	82553700	1.5965e-217	9.94204e-216	-23.8923	hypomethylation
chr2	82630401	82630500	2.26598e-78	1.65335e-77	-34.6157	hypomethylation
chr2	83165501	83165600	2.67647e-26	5.81264e-26	-21.4174	hypomethylation
chr2	83213001	83213100	2.12828e-77	1.50769e-76	-25.8118	hypomethylation
chr2	83213301	83213400	1.16441e-162	3.50341e-161	-24.6641	hypomethylation
chr2	83404101	83404200	3.3162e-39	1.0207e-38	-21.5788	hypomethylation
chr2	83408301	83408400	1.60753e-28	3.69495e-28	-24.9376	hypomethylation
chr2	83409101	83409200	5.72463e-79	4.23461e-78	-36.6214	hypomethylation
chr2	83976201	83976300	4.07455e-22	7.90062e-22	-23.3754	hypomethylation
chr2	83976401	83976500	8.78136e-31	2.13381e-30	-24.5401	hypomethylation
chr2	83976501	83976600	2.86553e-153	7.17127e-152	-27.2696	hypomethylation
chr2	84355501	84355600	1.16995e-41	3.80201e-41	-31.2181	hypomethylation
chr2	85362401	85362500	1.52872e-20	2.81733e-20	24.2207	hypermethylation
chr2	85362501	85362600	1.31932e-75	8.98946e-75	24.9791	hypermethylation
chr2	85811301	85811400	1.16759e-56	5.31724e-56	20.2527	hypermethylation
chr2	85811401	85811500	1.98439e-132	3.3211e-131	25.3245	hypermethylation
chr2	85839601	85839700	1.13715e-191	4.8334e-190	-25.6247	hypomethylation
chr2	87569101	87569200	3.41979e-145	7.21059e-144	-26.3669	hypomethylation
chr2	87569201	87569300	4.49045e-43	1.51824e-42	-27.9228	hypomethylation
chr2	90482101	90482200	2.01189e-37	5.97936e-37	-33.4204	hypomethylation
chr2	90482201	90482300	1.74968e-39	5.42902e-39	-33.4221	hypomethylation
chr2	91757601	91757700	0	0	-33.7912	hypomethylation
chr2	91761001	91761100	1.60791e-46	5.83419e-46	-24.393	hypomethylation
chr2	91776201	91776300	6.0826e-109	7.40357e-108	-30.1929	hypomethylation
chr2	91776301	91776400	5.14322e-201	2.70047e-199	-23.9228	hypomethylation
chr2	91781701	91781800	2.85951e-161	8.32296e-160	-33.4082	hypomethylation
chr2	91787101	91787200	8.71143e-221	5.83182e-219	-27.5887	hypomethylation
chr2	91800201	91800300	1.13765e-117	1.58665e-116	-23.8963	hypomethylation
chr2	91800301	91800400	4.09156e-188	1.58787e-186	-20.1623	hypomethylation
chr2	91816101	91816200	1.82512e-115	2.45591e-114	-20.3544	hypomethylation
chr2	91872701	91872800	3.63967e-232	2.95341e-230	-21.9169	hypomethylation
chr2	91872801	91872900	5.27933e-146	1.13095e-144	-21.8861	hypomethylation
chr2	91910601	91910700	5.83837e-143	1.18438e-141	-24.9868	hypomethylation
chr2	91957101	91957200	1.75899e-62	9.12824e-62	-22.7941	hypomethylation
chr2	91957201	91957300	2.70611e-21	5.1175e-21	-22.7886	hypomethylation
chr2	95613501	95613600	1.6484e-79	1.22612e-78	-25.3928	hypomethylation
chr2	95613601	95613700	4.9356e-132	8.1583e-131	-33.3944	hypomethylation
chr2	95688501	95688600	1.01223e-72	6.48452e-72	-23.1307	hypomethylation
chr2	95690701	95690800	5.47514e-28	1.24247e-27	26.5574	hypermethylation
chr2	95690801	95690900	1.00242e-59	4.87159e-59	27.0987	hypermethylation
chr2	95723401	95723500	3.4243e-44	1.18776e-43	-25.3474	hypomethylation
chr2	95740301	95740400	2.17837e-43	7.4395e-43	-22.6753	hypomethylation
chr2	95940001	95940100	2.30995e-36	6.62262e-36	-23.7235	hypomethylation
chr2	95963401	95963500	7.48438e-17	1.2425e-16	-21.9806	hypomethylation
chr2	96191301	96191400	0	0	-40.1109	hypomethylation
chr2	96315201	96315300	1.04345e-53	4.42108e-53	26.6872	hypermethylation
chr2	97427401	97427500	3.28813e-93	3.06791e-92	-22.2123	hypomethylation
chr2	97524701	97524800	3.39208e-88	2.87444e-87	-20.4399	hypomethylation
chr2	97524801	97524900	2.2311e-45	7.92359e-45	-20.8462	hypomethylation
chr2	99439801	99439900	1.38089e-68	8.12684e-68	23.6548	hypermethylation
chr2	103352301	103352400	1.9582e-74	1.30439e-73	-24.7342	hypomethylation
chr2	105318201	105318300	1.08644e-65	6.07358e-65	-27.7988	hypomethylation
chr2	105318301	105318400	5.75539e-115	7.62954e-114	-32.6302	hypomethylation
chr2	105859801	105859900	1.44555e-24	2.99371e-24	-22.7887	hypomethylation
chr2	106135401	106135500	9.74577e-28	2.19672e-27	-20.1533	hypomethylation
chr2	106242201	106242300	2.6534e-30	6.3724e-30	-25.1202	hypomethylation
chr2	107749901	107750000	5.91625e-09	7.00372e-09	-23.2873	hypomethylation
chr2	108009701	108009800	3.88322e-28	8.85725e-28	-24.9492	hypomethylation
chr2	108084901	108085000	1.46197e-44	5.08418e-44	-22.4498	hypomethylation
chr2	108151801	108151900	2.12437e-45	7.56463e-45	-27.8475	hypomethylation
chr2	108152801	108152900	1.50699e-115	2.03808e-114	-26.9975	hypomethylation
chr2	108649301	108649400	6.26086e-57	2.87568e-56	-32.9783	hypomethylation
chr2	109886701	109886800	1.80079e-34	4.91051e-34	-21.455	hypomethylation
chr2	112899301	112899400	6.75546e-27	1.48886e-26	-22.5638	hypomethylation
chr2	113379701	113379800	3.25831e-306	5.81669e-304	-23.6916	hypomethylation
chr2	113401801	113401900	4.45318e-12	6.03474e-12	-23.9032	hypomethylation
chr2	114035501	114035600	5.4717e-76	3.77628e-75	38.5164	hypermethylation
chr2	114035601	114035700	1.72718e-31	4.30233e-31	32.2195	hypermethylation
chr2	114790401	114790500	1.18717e-51	4.77324e-51	-22.9995	hypomethylation
chr2	115420201	115420300	4.6558e-88	3.90821e-87	-22.303	hypomethylation
chr2	115420301	115420400	5.34271e-32	1.34208e-31	-29.0539	hypomethylation
chr2	117828001	117828100	3.4581e-40	1.08558e-39	-35.2841	hypomethylation
chr2	117828201	117828300	3.26562e-40	1.02636e-39	-26.0948	hypomethylation
chr2	117828301	117828400	1.32436e-75	9.00089e-75	-38.2045	hypomethylation
chr2	117829301	117829400	4.75813e-95	4.70156e-94	-25.6056	hypomethylation
chr2	117829601	117829700	1.15687e-37	3.46126e-37	-33.8022	hypomethylation
chr2	119471301	119471400	8.57172e-57	3.91025e-56	-32.9227	hypomethylation
chr2	119591601	119591700	3.32095e-136	5.88925e-135	22.5285	hypermethylation
chr2	121071601	121071700	5.30758e-64	2.85392e-63	-21.8764	hypomethylation
chr2	121625601	121625700	5.14033e-116	6.98713e-115	22.3705	hypermethylation
chr2	121637701	121637800	5.43677e-38	1.63947e-37	-22.2395	hypomethylation
chr2	124441501	124441600	1.51212e-93	1.42575e-92	-25.78	hypomethylation
chr2	124441601	124441700	7.69856e-141	1.4725e-139	-31.2651	hypomethylation
chr2	124443801	124443900	7.18065e-21	1.33715e-20	-23.2253	hypomethylation
chr2	124583501	124583600	1.69258e-46	6.12479e-46	-38.1579	hypomethylation
chr2	124583601	124583700	1.38218e-59	6.68082e-59	-30.185	hypomethylation
chr2	125434601	125434700	1.97608e-21	3.74753e-21	-29.2944	hypomethylation
chr2	125734801	125734900	6.60152e-136	1.16299e-134	-32.3681	hypomethylation
chr2	126179901	126180000	4.02216e-159	1.09902e-157	-30.0986	hypomethylation
chr2	126235801	126235900	3.16792e-45	1.1206e-44	-28.2568	hypomethylation
chr2	126235901	126236000	9.82731e-150	2.26857e-148	-40.5251	hypomethylation
chr2	126236901	126237000	4.90321e-145	1.02576e-143	-34.3117	hypomethylation
chr2	126389401	126389500	3.43346e-57	1.58792e-56	-39.2713	hypomethylation
chr2	126486801	126486900	1.27948e-22	2.51555e-22	-27.8732	hypomethylation
chr2	126699701	126699800	1.7037e-54	7.37014e-54	-20.9833	hypomethylation
chr2	126699801	126699900	5.28841e-69	3.133e-68	-32.2825	hypomethylation
chr2	126700701	126700800	1.43709e-110	1.78987e-109	-31.2067	hypomethylation
chr2	126700801	126700900	1.87699e-185	6.98078e-184	-31.6498	hypomethylation
chr2	127529501	127529600	4.04895e-107	4.7763e-106	-27.9575	hypomethylation
chr2	127533101	127533200	6.16396e-44	2.12429e-43	-28.9304	hypomethylation
chr2	127533201	127533300	1.5668e-27	3.51679e-27	-22.4089	hypomethylation
chr2	127538901	127539000	1.7355e-123	2.61084e-122	-31.844	hypomethylation
chr2	127562001	127562100	2.33603e-88	1.98583e-87	-21.8157	hypomethylation
chr2	127635601	127635700	8.29526e-51	3.27141e-50	-20.4324	hypomethylation
chr2	128175901	128176000	4.33191e-22	8.39355e-22	-26.9207	hypomethylation
chr2	128458201	128458300	5.33026e-71	3.26619e-70	-22.0425	hypomethylation
chr2	129227601	129227700	1.25746e-73	8.21267e-73	-28.1796	hypomethylation
chr2	129421401	129421500	1.21486e-62	6.3662e-62	-25.7439	hypomethylation
chr2	129455201	129455300	1.17467e-10	1.51081e-10	-21.7924	hypomethylation
chr2	129548201	129548300	2.50682e-66	1.42219e-65	-25.7784	hypomethylation
chr2	129901301	129901400	5.15325e-36	1.46024e-35	-39.9777	hypomethylation
chr2	129901501	129901600	2.319e-45	8.22487e-45	-34.0942	hypomethylation
chr2	130031701	130031800	1.05834e-84	8.61399e-84	-35.2489	hypomethylation
chr2	130468601	130468700	2.91416e-111	3.68088e-110	-35.0602	hypomethylation
chr2	130886801	130886900	9.45414622975882e-317	2.10967522358397e-314	-38.2818	hypomethylation
chr2	130970901	130971000	1.20466e-185	4.5434e-184	21.5913	hypermethylation
chr2	131085501	131085600	1.0261e-106	1.19986e-105	-31.5772	hypomethylation
chr2	131085601	131085700	8.26816e-73	5.32218e-72	-35.1682	hypomethylation
chr2	131085701	131085800	3.19202e-31	7.8779e-31	-20.3993	hypomethylation
chr2	131130701	131130800	3.03828e-63	1.61425e-62	-34.875	hypomethylation
chr2	131130801	131130900	5.72119e-153	1.39273e-151	-39.0581	hypomethylation
chr2	131521301	131521400	1.32191e-32	3.38088e-32	-21.0491	hypomethylation
chr2	131967101	131967200	4.2007e-233	3.51517e-231	-31.6436	hypomethylation
chr2	131967201	131967300	9.30481e-254	1.08331e-251	-26.3667	hypomethylation
chr2	131967301	131967400	1.77392e-109	2.17897e-108	-24.8636	hypomethylation
chr2	132301101	132301200	1.90431e-148	4.24943e-147	-20.4383	hypomethylation
chr2	132301301	132301400	7.73073e-144	1.58024e-142	-24.2963	hypomethylation
chr2	133014601	133014700	1.96119e-114	2.56177e-113	26.0443	hypermethylation
chr2	133018901	133019000	1.42396e-167	4.65006e-166	-24.7187	hypomethylation
chr2	133023101	133023200	1.057e-52	4.3612e-52	-23.152	hypomethylation
chr2	133023201	133023300	3.45949e-76	2.39373e-75	-20.5208	hypomethylation
chr2	133090301	133090400	3.78908e-88	3.19066e-87	-21.2638	hypomethylation
chr2	133175101	133175200	6.0293e-44	2.08056e-43	-21.7179	hypomethylation
chr2	133175201	133175300	2.74315e-173	9.6652e-172	-25.4509	hypomethylation
chr2	135568601	135568700	1.04663e-29	2.48022e-29	-21.5048	hypomethylation
chr2	137516901	137517000	7.03045e-31	1.7177e-30	-32.122	hypomethylation
chr2	137517001	137517100	4.03252e-71	2.48806e-70	-29.8055	hypomethylation
chr2	137517101	137517200	1.21923e-164	3.79632e-163	-23.2068	hypomethylation
chr2	137517201	137517300	1.59475e-45	5.70144e-45	-30.7632	hypomethylation
chr2	138088101	138088200	4.04594e-57	1.86796e-56	-29.4757	hypomethylation
chr2	140747401	140747500	1.68548e-74	1.12834e-73	-22.4094	hypomethylation
chr2	140747501	140747600	2.99679e-76	2.07895e-75	-21.8648	hypomethylation
chr2	140748701	140748800	3.48131e-50	1.34908e-49	-27.3142	hypomethylation
chr2	140832301	140832400	2.86754e-35	7.99025e-35	-26.3943	hypomethylation
chr2	143303401	143303500	6.78918e-102	7.45079e-101	-34.5465	hypomethylation
chr2	143304601	143304700	7.19978e-78	5.18264e-77	-27.1889	hypomethylation
chr2	145147301	145147400	2.38629e-111	3.02841e-110	-20.8093	hypomethylation
chr2	146718501	146718600	9.83336e-41	3.13471e-40	-21.1931	hypomethylation
chr2	146718601	146718700	7.92194e-16	1.26269e-15	-28.9755	hypomethylation
chr2	149793601	149793700	5.55675e-18	9.57512e-18	-22.2576	hypomethylation
chr2	153057301	153057400	2.28098e-44	7.92213e-44	-20.3587	hypomethylation
chr2	154727401	154727500	2.13881e-41	6.90031e-41	-24.8995	hypomethylation
chr2	157178801	157178900	8.282e-113	1.06112e-111	20.8256	hypermethylation
chr2	162137601	162137700	4.49947e-97	4.54663e-96	-24.9531	hypomethylation
chr2	162284001	162284100	1.00281e-135	1.75509e-134	23.2272	hypermethylation
chr2	164767201	164767300	8.92213e-13	1.24695e-12	-21.6773	hypomethylation
chr2	164965801	164965900	1.69513e-21	3.22844e-21	-20.3081	hypomethylation
chr2	167600201	167600300	1.51056e-37	4.50942e-37	-29.5603	hypomethylation
chr2	169100901	169101000	2.38099e-66	1.35366e-65	-28.8725	hypomethylation
chr2	169769501	169769600	1.42365e-141	2.76247e-140	20.1567	hypermethylation
chr2	171671701	171671800	4.72555e-182	1.71e-180	21.2749	hypermethylation
chr2	171676801	171676900	3.87557e-157	1.00757e-155	25.0224	hypermethylation
chr2	171784901	171785000	8.16976e-130	1.32587e-128	-45.2209	hypomethylation
chr2	171785001	171785100	0	0	-39.7421	hypomethylation
chr2	172946101	172946200	5.44567e-123	8.05652e-122	24.782	hypermethylation
chr2	172946201	172946300	4.4413e-60	2.19425e-59	21.4414	hypermethylation
chr2	172974101	172974200	2.19884e-78	1.60875e-77	23.8414	hypermethylation
chr2	172974301	172974400	2.90622e-15	4.51929e-15	23.4199	hypermethylation
chr2	173508101	173508200	6.52891e-53	2.71054e-52	-20.4647	hypomethylation
chr2	174890701	174890800	1.07558e-102	1.20508e-101	23.2835	hypermethylation
chr2	175595401	175595500	9.12384e-65	5.00648e-64	-20.8061	hypomethylation
chr2	175595501	175595600	2.40943e-142	4.85106e-141	-24.5834	hypomethylation
chr2	175629201	175629300	7.65273e-127	1.19141e-125	-34.8684	hypomethylation
chr2	176931501	176931600	2.38441e-75	1.61236e-74	27.2425	hypermethylation
chr2	176931601	176931700	1.057e-126	1.63607e-125	30.7631	hypermethylation
chr2	176956601	176956700	1.36312e-226	1.04289e-224	20.0452	hypermethylation
chr2	176956701	176956800	2.7161e-137	4.98159e-136	20.3189	hypermethylation
chr2	176965401	176965500	1.13822e-146	2.47798e-145	23.7189	hypermethylation
chr2	176965701	176965800	4.58112e-28	1.04224e-27	20.2941	hypermethylation
chr2	176977301	176977400	5.16294e-102	5.7129e-101	20.3115	hypermethylation
chr2	176977701	176977800	4.97019e-146	1.07331e-144	24.046	hypermethylation
chr2	177012601	177012700	6.02535e-145	1.25074e-143	24.9915	hypermethylation
chr2	177014401	177014500	9.90917e-151	2.32759e-149	27.3794	hypermethylation
chr2	177027601	177027700	7.28004e-75	4.89807e-74	23.6586	hypermethylation
chr2	177030201	177030300	8.9441e-78	6.36977e-77	26.9678	hypermethylation
chr2	177043201	177043300	3.6172e-90	3.17576e-89	20.0578	hypermethylation
chr2	178700201	178700300	3.90213e-41	1.25288e-40	-26.9413	hypomethylation
chr2	178701501	178701600	4.24363e-35	1.17756e-34	-21.573	hypomethylation
chr2	179076801	179076900	4.4827e-35	1.24262e-34	-20.8536	hypomethylation
chr2	179192401	179192500	4.34601e-53	1.81272e-52	-23.5054	hypomethylation
chr2	182009501	182009600	2.28055e-42	7.54858e-42	-27.8757	hypomethylation
chr2	183417601	183417700	2.08195e-93	1.95614e-92	-22.6017	hypomethylation
chr2	184411601	184411700	5.29995e-51	2.10565e-50	-24.7507	hypomethylation
chr2	184757301	184757400	9.14108e-82	7.11564e-81	-23.736	hypomethylation
chr2	184758401	184758500	3.26481e-25	6.8784e-25	-28.2415	hypomethylation
chr2	184758501	184758600	2.90713e-40	9.1584e-40	-30.4338	hypomethylation
chr2	189808301	189808400	1.11197e-27	2.50219e-27	-20.0388	hypomethylation
chr2	189859001	189859100	5.71988e-94	5.4702e-93	-23.0479	hypomethylation
chr2	191883401	191883500	8.98805e-34	2.39245e-33	-20.591	hypomethylation
chr2	194366401	194366500	2.28468e-75	1.54883e-74	-20.7182	hypomethylation
chr2	194867601	194867700	7.33809e-140	1.38379e-138	-28.9836	hypomethylation
chr2	194867701	194867800	5.49252e-55	2.41111e-54	-26.4054	hypomethylation
chr2	194884901	194885000	2.02691e-169	6.87039e-168	-27.1501	hypomethylation
chr2	194954501	194954600	1.25892e-54	5.47258e-54	-25.5514	hypomethylation
chr2	198235301	198235400	5.41172e-158	1.44914e-156	-26.4819	hypomethylation
chr2	198456401	198456500	1.78023e-103	2.01142e-102	-22.0599	hypomethylation
chr2	198456701	198456800	1.82618e-42	6.06712e-42	-29.1057	hypomethylation
chr2	200335501	200335600	7.37741e-152	1.74823e-150	20.6944	hypermethylation
chr2	200423101	200423200	2.38202e-101	2.56166e-100	-24.5154	hypomethylation
chr2	202900401	202900500	2.89015e-76	2.01017e-75	24.2904	hypermethylation
chr2	203036101	203036200	2.84825e-198	1.36196e-196	29.4625	hypermethylation
chr2	205303101	205303200	1.7722e-37	5.2787e-37	-21.9504	hypomethylation
chr2	205912301	205912400	1.56668e-64	8.5269e-64	-31.2432	hypomethylation
chr2	206641101	206641200	3.39868e-118	4.8153e-117	-24.3334	hypomethylation
chr2	206641201	206641300	1.48817e-55	6.64163e-55	-21.9934	hypomethylation
chr2	208631001	208631100	1.48371e-28	3.4162e-28	-24.8455	hypomethylation
chr2	208635601	208635700	9.48779e-142	1.8681e-140	20.3972	hypermethylation
chr2	208795701	208795800	3.93656e-108	4.68499e-107	-22.0145	hypomethylation
chr2	208977101	208977200	1.28264e-208	7.46658e-207	36.0936	hypermethylation
chr2	208988901	208989000	0	0	25.5121	hypermethylation
chr2	208989001	208989100	1.56542e-113	2.02505e-112	29.7116	hypermethylation
chr2	208989201	208989300	1.29833e-195	5.8926e-194	28.063	hypermethylation
chr2	210074301	210074400	9.61449e-32	2.40163e-31	-23.0029	hypomethylation
chr2	214566201	214566300	1.53773e-25	3.27842e-25	-22.1309	hypomethylation
chr2	217540001	217540100	1.51867e-11	2.02019e-11	-21.328	hypomethylation
chr2	218775301	218775400	5.98348e-15	9.11837e-15	20.6759	hypermethylation
chr2	219000401	219000500	5.34057e-65	2.94863e-64	-22.2618	hypomethylation
chr2	220177401	220177500	2.97285e-153	7.30334e-152	-35.9327	hypomethylation
chr2	220178401	220178500	2.59281e-31	6.41088e-31	-25.3374	hypomethylation
chr2	220178601	220178700	1.00915e-44	3.52777e-44	-33.9027	hypomethylation
chr2	220427101	220427200	1.79225e-45	6.39048e-45	-22.446	hypomethylation
chr2	220427301	220427400	3.9538e-73	2.55118e-72	-20.0477	hypomethylation
chr2	221712201	221712300	5.36631e-52	2.17395e-51	-34.8504	hypomethylation
chr2	223824201	223824300	8.80872e-60	4.2965e-59	-24.2465	hypomethylation
chr2	225266301	225266400	1.18836e-33	3.14134e-33	20.8072	hypermethylation
chr2	233877901	233878000	6.45155e-42	2.10938e-41	-24.6388	hypomethylation
chr2	234545101	234545200	5.94992e-128	9.54046e-127	-20.0862	hypomethylation
chr2	234832201	234832300	2.15118e-34	5.85406e-34	-21.4676	hypomethylation
chr2	235080301	235080400	3.90302e-66	2.19568e-65	-21.0629	hypomethylation
chr2	235908501	235908600	1.50906e-98	1.54824e-97	-32.7564	hypomethylation
chr2	235914701	235914800	5.43092e-41	1.73749e-40	-26.9121	hypomethylation
chr2	235914801	235914900	2.07957e-91	1.88129e-90	-31.2486	hypomethylation
chr2	235936401	235936500	1.01842e-155	2.59725e-154	-23.9014	hypomethylation
chr2	236619401	236619500	1.25886e-196	5.91394e-195	23.3215	hypermethylation
chr2	236619501	236619600	9.16654e-93	8.40615e-92	21.078	hypermethylation
chr2	237712301	237712400	3.38394e-41	1.08912e-40	-21.1122	hypomethylation
chr2	237828101	237828200	4.75431e-22	9.20534e-22	-23.5102	hypomethylation
chr2	238490801	238490900	1.22792e-15	1.93874e-15	24.2243	hypermethylation
chr2	238499401	238499500	2.44819e-72	1.56088e-71	-20.9649	hypomethylation
chr2	238509101	238509200	1.30652e-56	5.93986e-56	22.176	hypermethylation
chr2	238647901	238648000	1.14794e-38	3.50506e-38	21.2791	hypermethylation
chr2	238767401	238767500	1.18004e-52	4.86137e-52	-20.4309	hypomethylation
chr2	239169501	239169600	3.17292e-95	3.154e-94	24.5248	hypermethylation
chr2	239312601	239312700	3.93627e-38	1.19101e-37	-20.7694	hypomethylation
chr2	239437701	239437800	1.62228e-68	9.52658e-68	-30.5465	hypomethylation
chr2	239437801	239437900	1.29259e-89	1.12379e-88	-28.3174	hypomethylation
chr2	239622001	239622100	1.95281e-13	2.79935e-13	-22.4943	hypomethylation
chr2	239888801	239888900	1.73097e-50	6.79641e-50	-21.9987	hypomethylation
chr2	240169101	240169200	1.53127e-81	1.18509e-80	-21.2453	hypomethylation
chr2	240169201	240169300	4.71657e-160	1.30205e-158	-24.7154	hypomethylation
chr2	240399001	240399100	2.13291e-123	3.19076e-122	-22.6395	hypomethylation
chr2	240399101	240399200	3.21694e-81	2.46826e-80	-22.9755	hypomethylation
chr2	240426201	240426300	1.35776e-45	4.87369e-45	-21.1927	hypomethylation
chr2	240428101	240428200	3.85365e-39	1.18476e-38	-22.8515	hypomethylation
chr2	240428201	240428300	9.69715e-94	9.24086e-93	-21.5137	hypomethylation
chr2	240428301	240428400	3.62546e-114	4.7127e-113	-23.8578	hypomethylation
chr2	240449701	240449800	7.69255e-225	5.42077e-223	-33.4146	hypomethylation
chr2	240530401	240530500	1.162e-59	5.63694e-59	-34.5994	hypomethylation
chr2	240530501	240530600	7.51596e-80	5.6218e-79	-21.0724	hypomethylation
chr2	240609901	240610000	2.63694e-24	5.43164e-24	-20.7085	hypomethylation
chr2	240738701	240738800	2.48027e-37	7.32261e-37	-21.1126	hypomethylation
chr2	240983101	240983200	4.51557e-157	1.16266e-155	-29.8114	hypomethylation
chr2	240983301	240983400	8.11017e-69	4.79409e-68	-22.2307	hypomethylation
chr2	241076501	241076600	2.13556e-127	3.36386e-126	-27.5071	hypomethylation
chr2	241083801	241083900	5.93256e-84	4.75631e-83	-25.8372	hypomethylation
chr2	241083901	241084000	8.58524e-27	1.88747e-26	-24.1592	hypomethylation
chr2	241097001	241097100	3.53326e-92	3.20722e-91	-21.226	hypomethylation
chr2	241262301	241262400	6.43818e-85	5.2561e-84	-24.9326	hypomethylation
chr2	241264201	241264300	1.95493e-78	1.43421e-77	-26.0037	hypomethylation
chr2	241264301	241264400	5.29746e-42	1.73628e-41	-23.3175	hypomethylation
chr2	241366801	241366900	2.01426e-16	3.28486e-16	-23.0253	hypomethylation
chr2	241519601	241519700	1.37651e-38	4.19816e-38	-20.3116	hypomethylation
chr2	241971301	241971400	5.48589e-107	6.44298e-106	-29.3407	hypomethylation
chr2	242101301	242101400	5.96179e-45	2.08957e-44	28.9697	hypermethylation
chr2	242791001	242791100	6.13197e-90	5.36603e-89	-23.9766	hypomethylation
chr2	242791101	242791200	5.75203e-118	8.10667e-117	-24.2103	hypomethylation
chr2	242794901	242795000	2.157e-87	1.79937e-86	-21.4782	hypomethylation
chr2	242799501	242799600	2.67854e-50	1.04101e-49	-25.3244	hypomethylation
chr2	242811601	242811700	1.9191e-39	5.94094e-39	-22.0876	hypomethylation
chr2	242869001	242869100	6.25822e-81	4.74734e-80	-25.7093	hypomethylation
chr2	242869201	242869300	9.94151e-56	4.44427e-55	-22.4908	hypomethylation
chr2	242869301	242869400	3.41781e-50	1.3264e-49	-27.4822	hypomethylation
chr2	242928001	242928100	4.87082e-29	1.13319e-28	-20.0925	hypomethylation
chr2	242945401	242945500	1.64131e-46	5.94731e-46	-24.2307	hypomethylation
chr2	242945501	242945600	1.28377e-88	1.09479e-87	-27.4339	hypomethylation
chr2	242953801	242953900	6.11516e-146	1.29961e-144	-29.9793	hypomethylation
chr3	350701	350800	1.02936e-108	2.95244e-107	24.0718	hypermethylation
chr3	2526801	2526900	6.3509e-26	2.26284e-25	-20.2418	hypomethylation
chr3	2569101	2569200	1.31313e-10	2.43777e-10	-21.7292	hypomethylation
chr3	5700401	5700500	2.83676e-47	1.93151e-46	-29.5451	hypomethylation
chr3	5700501	5700600	5.43385e-11	1.03645e-10	-21.9287	hypomethylation
chr3	7019001	7019100	2.15691e-17	5.53604e-17	-23.9644	hypomethylation
chr3	7279101	7279200	6.52258e-48	4.49448e-47	-33.1872	hypomethylation
chr3	10371501	10371600	8.74454e-90	1.67209e-88	-26.3122	hypomethylation
chr3	10374401	10374500	7.63968e-53	5.82389e-52	-23.3982	hypomethylation
chr3	10436201	10436300	9.77582e-79	1.51564e-77	-20.7353	hypomethylation
chr3	10436301	10436400	6.85416e-32	3.02451e-31	-20.7166	hypomethylation
chr3	10491601	10491700	2.949e-67	3.26895e-66	-35.0096	hypomethylation
chr3	10491701	10491800	1.0422e-77	1.57329e-76	-21.558	hypomethylation
chr3	10670701	10670800	1.14225e-131	4.68035e-130	-26.5115	hypomethylation
chr3	10670801	10670900	1.06584e-83	1.82511e-82	-28.7314	hypomethylation
chr3	11057201	11057300	3.81132e-67	4.1844e-66	-24.5315	hypomethylation
chr3	11103001	11103100	1.92714e-152	1.19513e-150	-44.7948	hypomethylation
chr3	11103101	11103200	1.16779e-299	4.46601e-297	-35.1013	hypomethylation
chr3	11103301	11103400	1.53562e-86	2.81889e-85	-28.0833	hypomethylation
chr3	11113101	11113200	9.32002e-70	1.0967e-68	-26.7738	hypomethylation
chr3	11113301	11113400	1.24523e-17	3.23222e-17	-20.5598	hypomethylation
chr3	11116401	11116500	4.81306e-22	1.4864e-21	-38.0341	hypomethylation
chr3	11116501	11116600	8.5649e-29	3.40605e-28	-23.777	hypomethylation
chr3	11178601	11178700	2.57889e-226	4.93124e-224	-31.202	hypomethylation
chr3	11578101	11578200	4.84823e-95	1.0495e-93	-21.3092	hypomethylation
chr3	12810601	12810700	3.23557e-80	5.19181e-79	-30.1983	hypomethylation
chr3	13222301	13222400	3.34145e-45	2.19692e-44	-21.7538	hypomethylation
chr3	13246801	13246900	1.72683e-17	4.46211e-17	-20.214	hypomethylation
chr3	13460601	13460700	2.20872e-39	1.19531e-38	-22.2137	hypomethylation
chr3	13679401	13679500	4.97031e-34	2.34185e-33	-20.2614	hypomethylation
chr3	13860601	13860700	1.38947e-178	1.22625e-176	-25.9312	hypomethylation
chr3	13860701	13860800	2.54629e-142	1.29837e-140	-24.0685	hypomethylation
chr3	13860801	13860900	2.67004e-45	1.7656e-44	-20.7203	hypomethylation
chr3	13975601	13975700	4.50692e-49	3.17224e-48	-21.2676	hypomethylation
chr3	14078501	14078600	1.32827e-135	5.86119e-134	-33.7873	hypomethylation
chr3	14079701	14079800	1.0384e-24	3.5195e-24	-21.3059	hypomethylation
chr3	14558401	14558500	7.41711e-20	2.09596e-19	-22.0928	hypomethylation
chr3	14615101	14615200	2.67394e-38	1.39763e-37	-20.7591	hypomethylation
chr3	14615301	14615400	2.17884e-68	2.49977e-67	-24.361	hypomethylation
chr3	14615501	14615600	7.50076e-90	1.44631e-88	-25.1358	hypomethylation
chr3	14642501	14642600	1.9855e-17	5.11324e-17	-21.8504	hypomethylation
chr3	14642601	14642700	4.34795e-12	8.82898e-12	-23.5384	hypomethylation
chr3	21313401	21313500	2.02425e-172	1.65886e-170	-28.601	hypomethylation
chr3	21427701	21427800	2.1312e-52	1.60335e-51	-23.6175	hypomethylation
chr3	21428801	21428900	6.88066e-57	5.93543e-56	-21.9031	hypomethylation
chr3	21428901	21429000	6.52454e-82	1.06937e-80	-21.9783	hypomethylation
chr3	21429001	21429100	1.31516e-71	1.62245e-70	-23.3941	hypomethylation
chr3	21429201	21429300	1.0665e-26	3.91548e-26	-20.0687	hypomethylation
chr3	22458501	22458600	1.26146e-67	1.40511e-66	-25.7086	hypomethylation
chr3	24161201	24161300	7.6525e-134	3.31308e-132	-25.4764	hypomethylation
chr3	27765401	27765500	2.76405e-277	9.06051e-275	23.1655	hypermethylation
chr3	32501601	32501700	1.32319e-17	3.43072e-17	-26.2536	hypomethylation
chr3	34346801	34346900	2.16647e-21	6.48975e-21	-21.3311	hypomethylation
chr3	35030001	35030100	1.65222e-160	1.18473e-158	-29.2231	hypomethylation
chr3	35031001	35031100	3.02481e-99	6.94069e-98	-26.4524	hypomethylation
chr3	35031101	35031200	1.03159e-107	2.92232e-106	-28.8735	hypomethylation
chr3	35257501	35257600	6.26876e-125	2.32003e-123	-28.2879	hypomethylation
chr3	36495701	36495800	1.34797e-09	2.34497e-09	-20.225	hypomethylation
chr3	38045901	38046000	7.19787e-21	2.11474e-20	-24.1947	hypomethylation
chr3	38691901	38692000	6.45865e-16	1.57491e-15	-20.4854	hypomethylation
chr3	38835201	38835300	1.04629e-122	3.58329e-121	-30.3624	hypomethylation
chr3	41885901	41886000	4.84532e-143	2.58558e-141	-33.1911	hypomethylation
chr3	42733701	42733800	8.82568e-27	3.2454e-26	-20.698	hypomethylation
chr3	46449701	46449800	1.44471e-32	6.50002e-32	20.291	hypermethylation
chr3	46618501	46618600	5.08055e-44	3.18518e-43	23.6188	hypermethylation
chr3	48590001	48590100	5.5368e-68	6.25846e-67	-22.6012	hypomethylation
chr3	49594901	49595000	1.21924e-16	3.05087e-16	-20.5368	hypomethylation
chr3	49694901	49695000	1.28263e-24	4.32808e-24	-20.8274	hypomethylation
chr3	50357101	50357200	3.58655e-74	4.81266e-73	23.5334	hypermethylation
chr3	50378501	50378600	5.20503e-129	2.0243e-127	23.1803	hypermethylation
chr3	51749801	51749900	4.65899e-85	8.22342e-84	-24.1142	hypomethylation
chr3	51931801	51931900	1.98702e-72	2.533e-71	-22.0148	hypomethylation
chr3	52569101	52569200	3.35248e-100	8.01308e-99	-22.2828	hypomethylation
chr3	54660501	54660600	4.91902e-122	1.63581e-120	-22.9345	hypomethylation
chr3	56499901	56500000	3.99458e-29	1.61088e-28	-20.746	hypomethylation
chr3	62305401	62305500	5.62442e-15	1.31423e-14	-20.9952	hypomethylation
chr3	62305501	62305600	7.97728e-38	4.10416e-37	-24.1079	hypomethylation
chr3	62467601	62467700	1.58515e-46	1.06979e-45	-22.0224	hypomethylation
chr3	63082401	63082500	1.26662e-169	1.00219e-167	-23.7248	hypomethylation
chr3	64142901	64143000	2.29567e-222	3.29226e-220	-25.8335	hypomethylation
chr3	64143001	64143100	3.15229e-74	4.25482e-73	-23.9539	hypomethylation
chr3	68834501	68834600	1.40157e-38	7.47915e-38	-21.6389	hypomethylation
chr3	68834601	68834700	8.0033e-127	3.06071e-125	-24.0658	hypomethylation
chr3	68834701	68834800	2.25384e-222	3.29226e-220	-34.9562	hypomethylation
chr3	68834901	68835000	2.81096e-29	1.14159e-28	-23.1219	hypomethylation
chr3	70049201	70049300	1.22685e-43	7.56754e-43	-26.7887	hypomethylation
chr3	70049301	70049400	2.10616e-76	3.0782e-75	-24.9898	hypomethylation
chr3	75034501	75034600	5.51367e-93	1.1607e-91	-25.9587	hypomethylation
chr3	75637901	75638000	2.26161e-56	1.90789e-55	-24.1239	hypomethylation
chr3	75704901	75705000	2.46758e-74	3.37028e-73	29.7694	hypermethylation
chr3	75705001	75705100	1.29094e-159	8.97627e-158	31.8441	hypermethylation
chr3	75705101	75705200	3.11761e-74	4.23291e-73	30.0115	hypermethylation
chr3	79222301	79222400	7.86579e-50	5.64023e-49	-23.7112	hypomethylation
chr3	83267001	83267100	3.09468e-140	1.51085e-138	-24.7803	hypomethylation
chr3	84364701	84364800	5.97796e-14	1.32659e-13	-20.9922	hypomethylation
chr3	86332601	86332700	3.04915e-62	2.90313e-61	-21.8233	hypomethylation
chr3	86779901	86780000	9.45032e-50	6.75532e-49	-21.0936	hypomethylation
chr3	86781601	86781700	1.42478e-38	7.58534e-38	-27.758	hypomethylation
chr3	86807001	86807100	2.68177e-44	1.69519e-43	-23.2663	hypomethylation
chr3	86807701	86807800	6.97918e-25	2.39377e-24	-24.0748	hypomethylation
chr3	86807801	86807900	2.11128e-22	6.63632e-22	-23.155	hypomethylation
chr3	87789801	87789900	7.23927e-38	3.73284e-37	-20.7003	hypomethylation
chr3	89312001	89312100	1.83564e-74	2.53737e-73	-21.8852	hypomethylation
chr3	95307601	95307700	4.54587e-116	1.40958e-114	-25.8412	hypomethylation
chr3	95313801	95313900	3.85531e-40	2.14717e-39	-22.2466	hypomethylation
chr3	97691701	97691800	5.5674e-103	1.38857e-101	-29.9353	hypomethylation
chr3	107676201	107676300	1.6573e-57	1.43502e-56	25.2971	hypermethylation
chr3	109115301	109115400	2.6148e-156	1.66664e-154	-32.4984	hypomethylation
chr3	109115401	109115500	7.45244e-125	2.71433e-123	-25.9276	hypomethylation
chr3	113955901	113956000	3.2293e-72	4.04913e-71	-20.5598	hypomethylation
chr3	113957601	113957700	1.02816e-92	2.12541e-91	-22.0575	hypomethylation
chr3	115658801	115658900	4.29786e-13	9.15673e-13	-23.9523	hypomethylation
chr3	117890101	117890200	3.43773e-175	2.92154e-173	-35.7033	hypomethylation
chr3	117890401	117890500	1.99178e-54	1.58691e-53	-38.0323	hypomethylation
chr3	117988401	117988500	1.0936e-136	4.92029e-135	-33.7128	hypomethylation
chr3	117988601	117988700	4.70287e-121	1.51988e-119	-27.5339	hypomethylation
chr3	117989601	117989700	1.7321e-62	1.65602e-61	-33.9887	hypomethylation
chr3	118864501	118864600	1.6612e-40	9.38861e-40	-36.0671	hypomethylation
chr3	118864601	118864700	3.43732e-102	8.39067e-101	-43.4063	hypomethylation
chr3	118864701	118864800	2.02181e-210	2.4417e-208	-42.3024	hypomethylation
chr3	118864801	118864900	0	0	-45.6494	hypomethylation
chr3	118865201	118865300	2.93933e-66	3.16645e-65	-32.6951	hypomethylation
chr3	120796301	120796400	4.79716e-23	1.54167e-22	-31.5109	hypomethylation
chr3	125413701	125413800	2.5302e-143	1.38232e-141	-33.3531	hypomethylation
chr3	125413801	125413900	3.75875e-100	8.89152e-99	-28.5213	hypomethylation
chr3	125417301	125417400	6.76213e-133	2.82114e-131	-26.3342	hypomethylation
chr3	125417401	125417500	6.19216e-94	1.3156e-92	-26.2841	hypomethylation
chr3	125477501	125477600	9.02638e-64	9.08413e-63	-20.3596	hypomethylation
chr3	126402601	126402700	9.54525e-14	2.08992e-13	-20.7514	hypomethylation
chr3	126700701	126700800	2.29323e-63	2.24872e-62	-23.3426	hypomethylation
chr3	126774201	126774300	5.47025e-06	7.73858e-06	-22.4418	hypomethylation
chr3	126775401	126775500	1.20417e-22	3.81113e-22	-24.3378	hypomethylation
chr3	127056001	127056100	4.0281e-24	1.3376e-23	-24.6793	hypomethylation
chr3	128152201	128152300	2.45195e-09	4.20495e-09	-20.7044	hypomethylation
chr3	128186701	128186800	1.97102e-17	5.08167e-17	-24.9385	hypomethylation
chr3	128186801	128186900	2.88203e-34	1.36633e-33	-31.7583	hypomethylation
chr3	128200701	128200800	4.64795e-64	4.76122e-63	22.2539	hypermethylation
chr3	128202701	128202800	5.49623e-61	5.1059e-60	20.7057	hypermethylation
chr3	128205101	128205200	3.19059e-70	3.81307e-69	25.1475	hypermethylation
chr3	128205201	128205300	4.15372e-46	2.79503e-45	21.084	hypermethylation
chr3	128212401	128212500	8.18296e-101	1.97647e-99	23.1692	hypermethylation
chr3	128226601	128226700	8.46652e-25	2.88665e-24	-22.9116	hypomethylation
chr3	128372401	128372500	3.52734e-54	2.80061e-53	20.4523	hypermethylation
chr3	128764901	128765000	2.39187e-106	6.45688e-105	37.9983	hypermethylation
chr3	128787101	128787200	3.90112e-24	1.29731e-23	-20.8619	hypomethylation
chr3	128806301	128806400	1.11568e-69	1.30614e-68	24.6883	hypermethylation
chr3	129729501	129729600	2.52286e-202	2.63133e-200	-28.2895	hypomethylation
chr3	129729601	129729700	2.66807e-64	2.77019e-63	-31.4565	hypomethylation
chr3	129729701	129729800	1.83806e-78	2.83059e-77	-26.9099	hypomethylation
chr3	129729801	129729900	1.87243e-21	5.65321e-21	-25.0456	hypomethylation
chr3	129902301	129902400	2.37044e-133	1.00725e-131	-25.0868	hypomethylation
chr3	130265001	130265100	9.35464e-44	5.80136e-43	-21.5222	hypomethylation
chr3	132004001	132004100	1.85571e-75	2.67805e-74	-24.0764	hypomethylation
chr3	132004101	132004200	8.01434e-74	1.06916e-72	-23.4495	hypomethylation
chr3	132600601	132600700	1.16343e-26	4.2645e-26	-21.9569	hypomethylation
chr3	134090701	134090800	2.55715e-42	1.51227e-41	28.4894	hypermethylation
chr3	134634301	134634400	9.57287e-29	3.79374e-28	-25.0983	hypomethylation
chr3	134634401	134634500	1.72733e-32	7.75636e-32	-25.0829	hypomethylation
chr3	134635401	134635500	5.91432e-141	2.9502e-139	-24.8792	hypomethylation
chr3	137432701	137432800	4.80208e-50	3.46503e-49	-20.4086	hypomethylation
chr3	137433601	137433700	1.22394e-201	1.22105e-199	-27.6904	hypomethylation
chr3	137433701	137433800	4.40136e-42	2.5698e-41	-29.7673	hypomethylation
chr3	137717601	137717700	3.45707e-162	2.55888e-160	-25.1964	hypomethylation
chr3	137717701	137717800	5.22586e-63	5.08101e-62	-22.5461	hypomethylation
chr3	138659001	138659100	3.02931e-67	3.34183e-66	21.7537	hypermethylation
chr3	138679501	138679600	1.87744945419674e-322	1.07696429480475e-319	23.0212	hypermethylation
chr3	138766001	138766100	1.65823e-37	8.39947e-37	-21.1161	hypomethylation
chr3	138766101	138766200	1.52793e-38	8.11567e-38	-22.6665	hypomethylation
chr3	140370301	140370400	1.1817e-142	6.16254e-141	-23.1318	hypomethylation
chr3	140371501	140371600	9.18633e-106	2.42285e-104	-26.6159	hypomethylation
chr3	140597701	140597800	1.80835e-19	5.02959e-19	-20.8935	hypomethylation
chr3	140597801	140597900	1.13066e-23	3.70629e-23	-24.8997	hypomethylation
chr3	140814001	140814100	2.32217e-84	4.0675e-83	21.3441	hypermethylation
chr3	140819601	140819700	1.97151e-11	3.8599e-11	-23.7692	hypomethylation
chr3	140866501	140866600	1.33716e-86	2.47438e-85	-38.0609	hypomethylation
chr3	140866601	140866700	7.6558e-105	1.99624e-103	-39.7809	hypomethylation
chr3	142861401	142861500	4.08083e-91	8.07226e-90	-22.4894	hypomethylation
chr3	142895301	142895400	1.17741e-83	2.00124e-82	-22.3442	hypomethylation
chr3	142896101	142896200	1.02668e-44	6.61743e-44	-33.6825	hypomethylation
chr3	144468701	144468800	2.50941e-139	1.1996e-137	-22.4656	hypomethylation
chr3	144469801	144469900	7.39791e-49	5.19118e-48	-20.0668	hypomethylation
chr3	144544901	144545000	8.27785e-22	2.52919e-21	-29.2085	hypomethylation
chr3	144622401	144622500	5.14227e-26	1.84412e-25	-26.2606	hypomethylation
chr3	145052001	145052100	1.17158e-27	4.48796e-27	-23.0597	hypomethylation
chr3	145052101	145052200	1.17073e-44	7.52479e-44	-22.7599	hypomethylation
chr3	145052201	145052300	2.90756e-86	5.29497e-85	-22.1847	hypomethylation
chr3	146490201	146490300	5.52566e-147	3.25105e-145	-24.8376	hypomethylation
chr3	146873101	146873200	9.4086e-45	6.08136e-44	-28.1869	hypomethylation
chr3	146963301	146963400	1.50536e-63	1.48248e-62	-26.8393	hypomethylation
chr3	146963501	146963600	2.91687e-139	1.36592e-137	-24.4851	hypomethylation
chr3	146963801	146963900	9.09381e-112	2.7456e-110	-32.6449	hypomethylation
chr3	147108801	147108900	0	0	31.1129	hypermethylation
chr3	147108901	147109000	0	0	29.695	hypermethylation
chr3	147113901	147114000	6.81048e-124	2.40419e-122	20.4271	hypermethylation
chr3	147114301	147114400	6.54985e-109	1.90243e-107	31.1009	hypermethylation
chr3	147114401	147114500	1.61562e-130	6.50382e-129	32.2482	hypermethylation
chr3	147115001	147115100	4.79452e-215	6.11192e-213	20.6529	hypermethylation
chr3	147139401	147139500	7.4752e-224	1.22518e-221	28.6475	hypermethylation
chr3	147139501	147139600	7.96737e-149	4.811e-147	25.9926	hypermethylation
chr3	147707401	147707500	5.49644e-95	1.1787e-93	-24.8909	hypomethylation
chr3	148664701	148664800	4.17935e-98	9.40184e-97	-21.8636	hypomethylation
chr3	152026301	152026400	7.11649e-33	3.23354e-32	-26.3165	hypomethylation
chr3	153807001	153807100	1.51184087627421e-320	6.93809963601467e-318	-55.0521	hypomethylation
chr3	153807101	153807200	8.46227e-274	2.42718e-271	-55.0516	hypomethylation
chr3	153807201	153807300	3.12612e-227	6.52104e-225	-49.0408	hypomethylation
chr3	157812701	157812800	4.19369e-85	7.45952e-84	24.6686	hypermethylation
chr3	157821201	157821300	6.17237e-96	1.36183e-94	22.6453	hypermethylation
chr3	160587701	160587800	3.17111e-72	3.99802e-71	-27.1871	hypomethylation
chr3	162705101	162705200	7.06017e-46	4.70935e-45	-27.9606	hypomethylation
chr3	162705201	162705300	1.12681e-60	1.03422e-59	-27.0646	hypomethylation
chr3	163217701	163217800	4.11332e-08	6.64206e-08	-24.6839	hypomethylation
chr3	163270501	163270600	4.16494e-32	1.8593e-31	-33.1221	hypomethylation
chr3	163270601	163270700	2.75594e-49	1.96389e-48	-26.8084	hypomethylation
chr3	163721701	163721800	8.82378e-32	3.87872e-31	-21.2843	hypomethylation
chr3	163721801	163721900	6.01851e-40	3.33574e-39	-20.1548	hypomethylation
chr3	163897001	163897100	2.1763e-33	1.00477e-32	-22.8506	hypomethylation
chr3	163898101	163898200	9.03158e-26	3.21298e-25	-25.4259	hypomethylation
chr3	163898201	163898300	6.93541e-34	3.25437e-33	-21.9681	hypomethylation
chr3	164537101	164537200	1.69775e-09	2.94011e-09	-20.7595	hypomethylation
chr3	165367301	165367400	6.9415e-93	1.44799e-91	-21.072	hypomethylation
chr3	168497701	168497800	3.08488e-49	2.18473e-48	-21.0768	hypomethylation
chr3	170137601	170137700	1.9897e-158	1.34281e-156	21.2231	hypermethylation
chr3	175931401	175931500	3.46088e-91	6.90546e-90	-20.2771	hypomethylation
chr3	179667801	179667900	1.26622e-72	1.63228e-71	-28.4423	hypomethylation
chr3	180042701	180042800	2.7643e-240	7.04769e-238	-42.6674	hypomethylation
chr3	180900201	180900300	3.8821e-24	1.29286e-23	-21.4181	hypomethylation
chr3	180901001	180901100	2.59291e-40	1.45468e-39	-20.3477	hypomethylation
chr3	181437301	181437400	3.22391e-219	4.35149e-217	20.0375	hypermethylation
chr3	181441801	181441900	1.29355e-137	5.9363e-136	23.5237	hypermethylation
chr3	183118201	183118300	2.02223e-41	1.15715e-40	-22.6628	hypomethylation
chr3	183118301	183118400	3.57465e-30	1.49952e-29	-20.6805	hypomethylation
chr3	183145501	183145600	4.23853e-53	3.25273e-52	22.8984	hypermethylation
chr3	183993201	183993300	2.89589e-47	1.96593e-46	-24.2726	hypomethylation
chr3	184055301	184055400	6.32059e-44	3.94107e-43	23.0822	hypermethylation
chr3	184206501	184206600	1.61857e-35	7.76977e-35	-22.2388	hypomethylation
chr3	184504501	184504600	1.74423e-107	4.88083e-106	25.0197	hypermethylation
chr3	186136401	186136500	3.88321e-39	2.08674e-38	-26.634	hypomethylation
chr3	186136501	186136600	1.46704e-76	2.15785e-75	-25.6725	hypomethylation
chr3	186490701	186490800	4.80613e-226	8.48314e-224	24.3659	hypermethylation
chr3	186490801	186490900	1.25832e-50	9.16612e-50	20.7982	hypermethylation
chr3	190903601	190903700	2.04817e-16	5.06979e-16	-33.6923	hypomethylation
chr3	190910401	190910500	8.85007e-22	2.70043e-21	-28.9033	hypomethylation
chr3	191035201	191035300	6.29023e-23	2.00744e-22	-20.2146	hypomethylation
chr3	193983101	193983200	3.79472e-48	2.62268e-47	21.2589	hypermethylation
chr3	194048701	194048800	6.37527e-23	2.03175e-22	-26.4396	hypomethylation
chr3	194118901	194119000	2.75161e-195	2.63075e-193	24.743	hypermethylation
chr3	194119001	194119100	4.59365e-125	1.72796e-123	21.3974	hypermethylation
chr3	194208701	194208800	1.33788e-103	3.37351e-102	-28.9956	hypomethylation
chr3	194826901	194827000	2.18713e-99	5.06926e-98	-20.9709	hypomethylation
chr3	195448101	195448200	5.97809e-63	5.78786e-62	-20.2295	hypomethylation
chr3	196263301	196263400	2.05092e-40	1.15343e-39	-20.7626	hypomethylation
chr3	196731101	196731200	2.2717e-59	2.03617e-58	-23.3675	hypomethylation
chr3	196731201	196731300	2.2815e-20	6.60163e-20	-20.4619	hypomethylation
chr3	197777901	197778000	3.27526e-22	1.01972e-21	-23.5294	hypomethylation
chr3	197836901	197837000	1.17622e-52	8.93687e-52	-27.0094	hypomethylation
chr4	380201	380300	6.52526e-74	4.01371e-73	22.4901	hypermethylation
chr4	397101	397200	3.99044e-90	3.57539e-89	-36.1967	hypomethylation
chr4	397901	398000	8.48516e-113	1.18491e-111	-27.0567	hypomethylation
chr4	398001	398100	4.74533e-108	5.98012e-107	-24.1109	hypomethylation
chr4	616401	616500	0	0	-35.2886	hypomethylation
chr4	616501	616600	0	0	-33.9765	hypomethylation
chr4	616601	616700	0	0	-34.954	hypomethylation
chr4	616701	616800	5.64888e-177	2.73628e-175	-35.4842	hypomethylation
chr4	618201	618300	2.95486e-116	4.4468e-115	-25.5985	hypomethylation
chr4	631501	631600	1.90923e-54	7.78794e-54	-29.8008	hypomethylation
chr4	631601	631700	1.25791e-36	3.0706e-36	-28.1788	hypomethylation
chr4	652701	652800	7.85065e-121	1.28095e-119	-23.2993	hypomethylation
chr4	659201	659300	4.65894e-32	1.0072e-31	-24.9849	hypomethylation
chr4	671701	671800	1.04454e-34	2.43109e-34	-27.3347	hypomethylation
chr4	671801	671900	2.58629e-281	6.68151e-279	-31.3375	hypomethylation
chr4	671901	672000	1.74788e-168	7.20977e-167	-29.4544	hypomethylation
chr4	674301	674400	7.3222e-33	1.62141e-32	-21.3626	hypomethylation
chr4	674401	674500	1.14927e-24	1.99043e-24	-22.7297	hypomethylation
chr4	786601	786700	9.40392e-87	7.75354e-86	-27.8718	hypomethylation
chr4	811901	812000	3.3389e-24	5.69989e-24	-35.4969	hypomethylation
chr4	814901	815000	6.64186e-51	2.46299e-50	-30.3878	hypomethylation
chr4	815001	815100	4.71958e-63	2.19689e-62	-26.0432	hypomethylation
chr4	828101	828200	1.43717e-73	8.77049e-73	-23.4097	hypomethylation
chr4	901901	902000	3.28271e-88	2.79582e-87	22.753	hypermethylation
chr4	902001	902100	6.39762e-61	2.8744e-60	23.1323	hypermethylation
chr4	987601	987700	2.1384e-90	1.93839e-89	-24.6717	hypomethylation
chr4	1021301	1021400	8.52877e-34	1.92713e-33	-20.3099	hypomethylation
chr4	1042001	1042100	1.39755e-78	9.58536e-78	-30.2527	hypomethylation
chr4	1043601	1043700	4.85546e-69	2.65009e-68	-21.4427	hypomethylation
chr4	1046901	1047000	6.14349e-89	5.34988e-88	-24.3533	hypomethylation
chr4	1052301	1052400	1.44726e-108	1.8388e-107	-33.7306	hypomethylation
chr4	1192401	1192500	1.85325e-138	4.28754e-137	-27.2951	hypomethylation
chr4	1192501	1192600	2.57176e-69	1.41361e-68	-21.0291	hypomethylation
chr4	1195301	1195400	1.70107e-48	5.83355e-48	-21.2891	hypomethylation
chr4	1496801	1496900	8.0239e-42	2.28631e-41	-22.6636	hypomethylation
chr4	1504401	1504500	6.61892e-73	3.96128e-72	-28.131	hypomethylation
chr4	1537301	1537400	3.28463e-48	1.11409e-47	-23.8862	hypomethylation
chr4	1556801	1556900	8.85679e-150	2.69187e-148	-39.9348	hypomethylation
chr4	1562001	1562100	1.06769e-174	5.01508e-173	-25.0533	hypomethylation
chr4	1573201	1573300	3.32775e-33	7.43259e-33	-22.0334	hypomethylation
chr4	1573301	1573400	5.58154e-16	7.1561e-16	-24.8329	hypomethylation
chr4	1608201	1608300	1.01984e-38	2.61291e-38	-21.6068	hypomethylation
chr4	1608301	1608400	4.2982e-70	2.43156e-69	-23.8908	hypomethylation
chr4	1749201	1749300	9.55617e-41	2.6786e-40	-23.3145	hypomethylation
chr4	2439401	2439500	1.25976e-68	6.7802e-68	-23.8051	hypomethylation
chr4	2869801	2869900	4.50915e-25	7.96973e-25	26.0412	hypermethylation
chr4	3292301	3292400	2.56801e-39	6.73531e-39	-26.2783	hypomethylation
chr4	3371901	3372000	9.13892e-170	3.93497e-168	22.4715	hypermethylation
chr4	3372201	3372300	7.03684e-213	6.41619e-211	22.1804	hypermethylation
chr4	3372901	3373000	2.62511e-54	1.0652e-53	20.841	hypermethylation
chr4	3374701	3374800	1.25307e-47	4.16811e-47	20.1699	hypermethylation
chr4	3568001	3568100	9.07253e-18	1.24341e-17	-24.6263	hypomethylation
chr4	3576201	3576300	3.53802e-78	2.38441e-77	-24.1756	hypomethylation
chr4	3576301	3576400	9.09024e-68	4.76028e-67	-25.4159	hypomethylation
chr4	3576401	3576500	8.30551e-113	1.17037e-111	-26.8874	hypomethylation
chr4	3630701	3630800	4.14532e-59	1.81e-58	-21.3973	hypomethylation
chr4	3646901	3647000	1.23773e-47	4.12592e-47	-22.25	hypomethylation
chr4	3742301	3742400	3.46581e-81	2.53407e-80	-20.1613	hypomethylation
chr4	3748201	3748300	9.78282e-235	1.16646e-232	-27.0463	hypomethylation
chr4	3748501	3748600	2.34994e-191	1.34909e-189	-20.7401	hypomethylation
chr4	3810901	3811000	2.55089e-90	2.29886e-89	-23.2699	hypomethylation
chr4	3812201	3812300	1.01409e-41	2.87894e-41	-25.0388	hypomethylation
chr4	3862801	3862900	1.74137e-58	7.4771e-58	-23.9346	hypomethylation
chr4	3877501	3877600	6.5382e-47	2.14262e-46	-24.4298	hypomethylation
chr4	3966701	3966800	1.50421e-39	3.97886e-39	-25.9872	hypomethylation
chr4	4412201	4412300	6.84127e-53	2.7052e-52	-21.5458	hypomethylation
chr4	5028601	5028700	1.01643e-46	3.30992e-46	-30.2219	hypomethylation
chr4	5895901	5896000	8.1398e-63	3.75512e-62	-20.8191	hypomethylation
chr4	5896501	5896600	1.43395e-43	4.30758e-43	-24.62	hypomethylation
chr4	5991301	5991400	1.25819e-39	3.34523e-39	-22.3263	hypomethylation
chr4	6024801	6024900	1.28437e-105	1.55535e-104	-24.924	hypomethylation
chr4	6037201	6037300	1.48326e-36	3.60933e-36	-31.9013	hypomethylation
chr4	6037601	6037700	2.19487e-95	2.22364e-94	-20.7557	hypomethylation
chr4	6246001	6246100	1.54064e-93	1.50194e-92	-22.8737	hypomethylation
chr4	6331101	6331200	8.84795e-136	1.95927e-134	-34.6389	hypomethylation
chr4	6331201	6331300	2.52871e-148	7.25861e-147	-25.4066	hypomethylation
chr4	6331301	6331400	6.49616e-143	1.70668e-141	-32.404	hypomethylation
chr4	6331401	6331500	1.86792e-44	5.75623e-44	-23.3047	hypomethylation
chr4	6423001	6423100	1.85623e-76	1.19886e-75	-24.3562	hypomethylation
chr4	6695201	6695300	2.83639e-109	3.66381e-108	-21.8779	hypomethylation
chr4	6695301	6695400	1.0135e-87	8.49178e-87	-21.674	hypomethylation
chr4	7373001	7373100	1.2527e-46	4.07077e-46	-20.0408	hypomethylation
chr4	7395501	7395600	7.09438e-123	1.26399e-121	-23.076	hypomethylation
chr4	7436101	7436200	1.47036e-35	3.47962e-35	-20.2581	hypomethylation
chr4	7637401	7637500	2.97395e-23	4.95678e-23	-20.9412	hypomethylation
chr4	7637501	7637600	1.54111e-51	5.81222e-51	-20.4718	hypomethylation
chr4	7968701	7968800	1.11052e-24	1.92548e-24	-25.0885	hypomethylation
chr4	8327401	8327500	9.44156e-14	1.12318e-13	-21.2292	hypomethylation
chr4	8347801	8347900	9.46437e-142	2.32863e-140	-28.7735	hypomethylation
chr4	8429101	8429200	5.62396e-28	1.08157e-27	-20.609	hypomethylation
chr4	8581401	8581500	3.48228e-30	7.07438e-30	-25.242	hypomethylation
chr4	8588701	8588800	1.25499e-100	1.43037e-99	-23.7653	hypomethylation
chr4	8588801	8588900	9.07297e-207	7.40192e-205	-28.2334	hypomethylation
chr4	8589301	8589400	1.27842e-14	1.55788e-14	-21.0532	hypomethylation
chr4	8603001	8603100	2.81269e-89	2.47718e-88	-21.0112	hypomethylation
chr4	8603101	8603200	3.19484e-59	1.39893e-58	-20.8646	hypomethylation
chr4	8622501	8622600	1.40455e-21	2.21479e-21	-22.8413	hypomethylation
chr4	8643801	8643900	2.26854e-33	5.07414e-33	-23.9528	hypomethylation
chr4	8643901	8644000	2.89281e-112	3.93336e-111	-30.8022	hypomethylation
chr4	8648701	8648800	8.54538e-43	2.53267e-42	-23.6645	hypomethylation
chr4	8692801	8692900	2.06244e-105	2.47822e-104	-23.9647	hypomethylation
chr4	8993901	8994000	9.94359e-53	3.88241e-52	-22.6375	hypomethylation
chr4	8994601	8994700	2.52349e-78	1.70811e-77	-41.5732	hypomethylation
chr4	8994701	8994800	4.45978e-90	3.97295e-89	-32.1145	hypomethylation
chr4	8994801	8994900	5.17191e-89	4.52925e-88	-29.7732	hypomethylation
chr4	9145401	9145500	7.24672e-39	1.86592e-38	-27.6528	hypomethylation
chr4	9146201	9146300	5.02794e-34	1.14276e-33	-22.0734	hypomethylation
chr4	9146401	9146500	8.06468e-35	1.87981e-34	-23.3501	hypomethylation
chr4	9495401	9495500	3.09809e-52	1.18574e-51	-25.687	hypomethylation
chr4	9525201	9525300	2.64984e-24	4.53858e-24	-21.0536	hypomethylation
chr4	9526201	9526300	9.59634e-111	1.27136e-109	-21.8174	hypomethylation
chr4	9602001	9602100	7.28186e-89	6.30577e-88	-22.5712	hypomethylation
chr4	10145401	10145500	1.28879e-69	7.16021e-69	-21.8626	hypomethylation
chr4	11429401	11429500	4.03492e-94	4.00921e-93	22.0438	hypermethylation
chr4	12539801	12539900	2.67261e-172	1.21845e-170	-29.3453	hypomethylation
chr4	12611001	12611100	5.55847e-11	5.96674e-11	-20.9421	hypomethylation
chr4	12611101	12611200	9.29017e-166	3.51228e-164	-24.8585	hypomethylation
chr4	12611401	12611500	1.06424e-118	1.6663e-117	-27.9152	hypomethylation
chr4	15938001	15938100	1.33651e-24	2.30955e-24	-24.5138	hypomethylation
chr4	17437401	17437500	1.44024e-57	6.05002e-57	-21.3	hypomethylation
chr4	17516801	17516900	1.24046e-87	1.03376e-86	-24.8333	hypomethylation
chr4	18161101	18161200	5.59298e-137	1.27492e-135	-20.9456	hypomethylation
chr4	18419001	18419100	1.56439e-29	3.10884e-29	-23.6601	hypomethylation
chr4	24600201	24600300	9.09657e-40	2.45222e-39	-39.7265	hypomethylation
chr4	24975701	24975800	6.86593e-70	3.87004e-69	-21.055	hypomethylation
chr4	24975801	24975900	3.09035e-60	1.3765e-59	-31.3223	hypomethylation
chr4	27980201	27980300	1.10576e-79	7.75565e-79	-23.5075	hypomethylation
chr4	28114501	28114600	4.63617e-48	1.55886e-47	-22.9696	hypomethylation
chr4	28115401	28115500	7.15721e-64	3.41357e-63	-20.0984	hypomethylation
chr4	28829701	28829800	7.67056e-122	1.30658e-120	-22.9442	hypomethylation
chr4	29049201	29049300	1.33617e-177	6.9038e-176	-42.4595	hypomethylation
chr4	29049301	29049400	2.82786e-146	7.82741e-145	-26.8795	hypomethylation
chr4	29050101	29050200	2.98618e-68	1.59064e-67	-24.5458	hypomethylation
chr4	29050201	29050300	1.83614e-86	1.49797e-85	-25.297	hypomethylation
chr4	30094401	30094500	5.43474e-104	6.38196e-103	-22.5427	hypomethylation
chr4	30095301	30095400	6.62888e-49	2.30903e-48	-27.0397	hypomethylation
chr4	30266101	30266200	8.3928e-143	2.16822e-141	-37.1163	hypomethylation
chr4	30266201	30266300	8.33305e-57	3.45367e-56	-34.5278	hypomethylation
chr4	30724501	30724600	1.52593e-88	1.30679e-87	25.9938	hypermethylation
chr4	34337301	34337400	2.45487e-70	1.4117e-69	-21.0856	hypomethylation
chr4	34337501	34337600	3.73734e-131	7.52352e-130	-21.8053	hypomethylation
chr4	34507401	34507500	4.33932e-10	4.51121e-10	-22.1198	hypomethylation
chr4	34507501	34507600	3.97709e-73	2.38943e-72	-25.2187	hypomethylation
chr4	37585301	37585400	1.3677e-27	2.59805e-27	-25.9741	hypomethylation
chr4	39816501	39816600	4.99977e-44	1.51366e-43	-27.2552	hypomethylation
chr4	41881101	41881200	2.93957e-36	7.08633e-36	24.2908	hypermethylation
chr4	43675601	43675700	1.11481e-48	3.84861e-48	-20.9543	hypomethylation
chr4	43848301	43848400	1.96727e-68	1.05515e-67	-21.3038	hypomethylation
chr4	43901101	43901200	1.37918e-145	3.75054e-144	-26.9811	hypomethylation
chr4	45422201	45422300	6.26932e-93	5.96185e-92	-24.5271	hypomethylation
chr4	45422301	45422400	1.71084e-80	1.23345e-79	-29.8579	hypomethylation
chr4	45422501	45422600	1.36552e-32	2.99806e-32	-27.8742	hypomethylation
chr4	45423001	45423100	9.91978e-16	1.26035e-15	-21.0284	hypomethylation
chr4	45423101	45423200	7.71869e-59	3.34202e-58	-24.0604	hypomethylation
chr4	45423201	45423300	9.95533e-51	3.63091e-50	-28.5559	hypomethylation
chr4	45459401	45459500	1.26814e-159	4.57136e-158	-21.2948	hypomethylation
chr4	45459601	45459700	3.39222e-134	7.30299e-133	-25.7113	hypomethylation
chr4	45478601	45478700	1.09334e-28	2.13175e-28	-24.8444	hypomethylation
chr4	45478701	45478800	2.77049e-42	8.04199e-42	-22.0191	hypomethylation
chr4	45532401	45532500	1.74124e-20	2.61281e-20	-24.4662	hypomethylation
chr4	45532501	45532600	3.71103e-110	4.83388e-109	-29.6512	hypomethylation
chr4	45533701	45533800	7.72337e-24	1.30838e-23	-27.2383	hypomethylation
chr4	45538701	45538800	8.60181e-51	3.15956e-50	-31.1647	hypomethylation
chr4	45569101	45569200	1.07001e-99	1.1847e-98	-22.1821	hypomethylation
chr4	45569201	45569300	1.7128e-66	8.64805e-66	-31.9997	hypomethylation
chr4	45570101	45570200	1.26746e-49	4.48548e-49	-35.3693	hypomethylation
chr4	46700801	46700900	3.84699e-37	9.46519e-37	-35.4234	hypomethylation
chr4	46700901	46701000	2.90443e-195	1.80082e-193	-32.8851	hypomethylation
chr4	46701001	46701100	1.09519e-131	2.2337e-130	-32.1174	hypomethylation
chr4	46702001	46702100	1.27836e-50	4.6515e-50	-33.0416	hypomethylation
chr4	46702101	46702200	1.62206e-30	3.35239e-30	-28.4969	hypomethylation
chr4	46702201	46702300	1.01154e-57	4.26073e-57	-31.5717	hypomethylation
chr4	46783801	46783900	8.05586e-75	5.09676e-74	-23.9126	hypomethylation
chr4	46806001	46806100	2.80093e-48	9.56301e-48	-24.4297	hypomethylation
chr4	46807001	46807100	3.06069e-61	1.37914e-60	-23.054	hypomethylation
chr4	46807101	46807200	1.74282e-114	2.52475e-113	-31.2715	hypomethylation
chr4	46834201	46834300	9.69448e-26	1.74126e-25	-24.2112	hypomethylation
chr4	49237101	49237200	1.50309e-38	3.83835e-38	-22.5625	hypomethylation
chr4	53275101	53275200	2.68643e-41	7.59878e-41	-30.8246	hypomethylation
chr4	55498701	55498800	5.68582e-115	8.39369e-114	-22.2947	hypomethylation
chr4	55860601	55860700	2.6656e-40	7.30007e-40	-21.8442	hypomethylation
chr4	56107501	56107600	3.32182e-24	5.67699e-24	-26.7579	hypomethylation
chr4	56107801	56107900	1.00193e-27	1.91262e-27	-24.5889	hypomethylation
chr4	57522001	57522100	1.29202e-79	9.02119e-79	27.2459	hypermethylation
chr4	57861901	57862000	1.55145e-20	2.33479e-20	23.6308	hypermethylation
chr4	58584001	58584100	6.11965e-17	8.12839e-17	-23.5612	hypomethylation
chr4	58595101	58595200	1.01237e-31	2.16445e-31	-22.0548	hypomethylation
chr4	58596001	58596100	3.23142e-67	1.66409e-66	-30.3619	hypomethylation
chr4	58596101	58596200	2.89176e-96	2.98826e-95	-20.9303	hypomethylation
chr4	58596201	58596300	2.22053e-75	1.41644e-74	-23.5899	hypomethylation
chr4	58831701	58831800	3.31372e-70	1.88149e-69	-24.2246	hypomethylation
chr4	58834801	58834900	7.76699e-50	2.76131e-49	-29.9468	hypomethylation
chr4	59170701	59170800	2.09302e-47	6.94714e-47	-22.9915	hypomethylation
chr4	59324501	59324600	7.42029e-22	1.18089e-21	-29.5983	hypomethylation
chr4	59331401	59331500	7.14154e-122	1.22998e-120	-25.7152	hypomethylation
chr4	59332401	59332500	7.13401e-49	2.47941e-48	-25.9844	hypomethylation
chr4	60907001	60907100	3.01244e-20	4.48988e-20	-21.8491	hypomethylation
chr4	63356701	63356800	2.91809e-26	5.34029e-26	-38.425	hypomethylation
chr4	63356801	63356900	1.10491e-93	1.08397e-92	-21.6343	hypomethylation
chr4	63356901	63357000	5.55171e-46	1.77799e-45	-20.9634	hypomethylation
chr4	63689001	63689100	2.65052e-29	5.2404e-29	-36.5536	hypomethylation
chr4	64807901	64808000	7.62171e-31	1.60083e-30	-21.4178	hypomethylation
chr4	64808801	64808900	1.40636e-149	4.1922e-148	-24.6718	hypomethylation
chr4	68147701	68147800	2.94824e-27	5.55955e-27	-22.0679	hypomethylation
chr4	68148701	68148800	2.42155e-103	2.82222e-102	-26.0541	hypomethylation
chr4	68148801	68148900	4.44956e-80	3.17838e-79	-24.8705	hypomethylation
chr4	68152601	68152700	5.73747e-97	6.04995e-96	-22.8526	hypomethylation
chr4	70523801	70523900	2.89226e-22	4.67485e-22	-24.354	hypomethylation
chr4	70697501	70697600	2.31192e-81	1.70648e-80	-28.7818	hypomethylation
chr4	73743901	73744000	7.23608e-47	2.36134e-46	-22.0957	hypomethylation
chr4	73744001	73744100	4.70063e-23	7.78446e-23	-20.6989	hypomethylation
chr4	74719101	74719200	2.51557e-84	1.97933e-83	20.532	hypermethylation
chr4	79971101	79971200	4.01692e-177	2.00854e-175	-31.6223	hypomethylation
chr4	81128201	81128300	1.53692e-94	1.54696e-93	25.0379	hypermethylation
chr4	81128601	81128700	5.31551e-49	1.86411e-48	21.8194	hypermethylation
chr4	81189701	81189800	2.89951e-132	5.99255e-131	32.9556	hypermethylation
chr4	85402401	85402500	2.82164e-238	3.64476e-236	23.3821	hypermethylation
chr4	96761601	96761700	2.33534e-81	1.7156e-80	-20.4148	hypomethylation
chr4	97047201	97047300	2.51655e-10	2.63568e-10	-22.4156	hypomethylation
chr4	97553801	97553900	1.25896e-33	2.83644e-33	-26.1391	hypomethylation
chr4	97663701	97663800	8.31183e-81	6.02049e-80	-22.3719	hypomethylation
chr4	98103801	98103900	8.0437e-32	1.7269e-31	-26.3485	hypomethylation
chr4	98358301	98358400	1.24148e-39	3.30647e-39	-27.2109	hypomethylation
chr4	98358401	98358500	6.40724e-80	4.53498e-79	-21.7923	hypomethylation
chr4	98359301	98359400	3.99901e-77	2.61549e-76	-29.2015	hypomethylation
chr4	98359401	98359500	1.71091e-72	1.0161e-71	-26.5167	hypomethylation
chr4	101116501	101116600	1.3848e-08	1.35684e-08	-20.84	hypomethylation
chr4	107446001	107446100	6.70038e-23	1.10725e-22	-21.2757	hypomethylation
chr4	107602801	107602900	3.29642e-103	3.81317e-102	-29.4525	hypomethylation
chr4	107994301	107994400	2.64278e-139	6.30227e-138	-26.9991	hypomethylation
chr4	111539901	111540000	6.06384e-68	3.20796e-67	22.9692	hypermethylation
chr4	111540001	111540100	3.01404e-93	2.91997e-92	22.4713	hypermethylation
chr4	111540101	111540200	2.59263e-112	3.55641e-111	23.0012	hypermethylation
chr4	111542001	111542100	3.11626e-107	3.86431e-106	24.8254	hypermethylation
chr4	111550801	111550900	2.71241e-111	3.62448e-110	28.6081	hypermethylation
chr4	111555101	111555200	1.93358e-65	9.6063e-65	22.4344	hypermethylation
chr4	111555401	111555500	4.64891e-124	8.47775e-123	25.2432	hypermethylation
chr4	113432601	113432700	2.31557e-62	1.06192e-61	22.2339	hypermethylation
chr4	113432701	113432800	3.95414e-85	3.15936e-84	20.3845	hypermethylation
chr4	116099801	116099900	2.53257e-70	1.44858e-69	-20.0594	hypomethylation
chr4	116099901	116100000	9.13182e-53	3.57446e-52	-26.1965	hypomethylation
chr4	116121401	116121500	4.13728e-46	1.33051e-45	-23.5021	hypomethylation
chr4	117374301	117374400	1.23873e-30	2.57733e-30	-23.9569	hypomethylation
chr4	117374401	117374500	1.91387e-163	7.06336e-162	-21.9122	hypomethylation
chr4	124468801	124468900	3.42966e-142	8.57448e-141	-27.1004	hypomethylation
chr4	126114001	126114100	1.46104e-40	4.05861e-40	-20.5942	hypomethylation
chr4	128301101	128301200	7.36871e-61	3.30114e-60	-20.9786	hypomethylation
chr4	130935201	130935300	1.1126e-18	1.56213e-18	-21.0146	hypomethylation
chr4	132301301	132301400	4.28036e-28	8.27284e-28	-24.649	hypomethylation
chr4	132984101	132984200	5.71209e-97	6.04995e-96	-28.3091	hypomethylation
chr4	132984201	132984300	1.12663e-90	1.03334e-89	-24.571	hypomethylation
chr4	133730501	133730600	1.15566e-30	2.4142e-30	-29.7626	hypomethylation
chr4	134160601	134160700	1.3703e-43	4.12436e-43	-21.4458	hypomethylation
chr4	134161501	134161600	4.80503e-50	1.71615e-49	-26.0365	hypomethylation
chr4	134161801	134161900	7.72927e-151	2.39617e-149	-31.1934	hypomethylation
chr4	134372101	134372200	1.61243e-141	3.90526e-140	-22.877	hypomethylation
chr4	135248201	135248300	2.24845e-62	1.03419e-61	-25.5323	hypomethylation
chr4	135868401	135868500	6.66435e-41	1.8748e-40	-28.6498	hypomethylation
chr4	135869401	135869500	7.36848e-45	2.30274e-44	-27.7934	hypomethylation
chr4	135869501	135869600	1.03972e-37	2.59104e-37	-21.6749	hypomethylation
chr4	135873701	135873800	4.45821e-100	5.00761e-99	-28.4658	hypomethylation
chr4	136327801	136327900	3.42875e-126	6.48142e-125	-22.5736	hypomethylation
chr4	136328801	136328900	3.69074e-31	7.80474e-31	-23.9029	hypomethylation
chr4	136328901	136329000	8.72535e-45	2.72129e-44	-26.4294	hypomethylation
chr4	136695601	136695700	4.8008e-47	1.57994e-46	-31.805	hypomethylation
chr4	136695701	136695800	6.8538e-40	1.85084e-39	-24.4247	hypomethylation
chr4	137122601	137122700	1.61899e-78	1.10067e-77	-28.7227	hypomethylation
chr4	137316301	137316400	1.72646e-57	7.23276e-57	-26.95	hypomethylation
chr4	137851301	137851400	1.12852e-33	2.54624e-33	-23.5601	hypomethylation
chr4	140357501	140357600	5.49953e-98	5.91987e-97	-21.9474	hypomethylation
chr4	141391001	141391100	2.80434e-50	1.01091e-49	28.7843	hypermethylation
chr4	142049301	142049400	9.29587e-24	1.56962e-23	-21.4398	hypomethylation
chr4	142136001	142136100	1.00799e-39	2.70789e-39	-20.7969	hypomethylation
chr4	144256801	144256900	8.15913e-30	1.63189e-29	-24.216	hypomethylation
chr4	147561301	147561400	8.92926e-94	8.81585e-93	21.2778	hypermethylation
chr4	154126501	154126600	5.13644e-46	1.6484e-45	-23.0751	hypomethylation
chr4	155663201	155663300	4.50246e-226	4.98507e-224	24.5241	hypermethylation
chr4	155663301	155663400	1.36047e-78	9.37251e-78	20.8266	hypermethylation
chr4	155965301	155965400	7.71723e-23	1.26584e-22	-20.5489	hypomethylation
chr4	155965501	155965600	2.35344e-194	1.40306e-192	-30.6626	hypomethylation
chr4	156136501	156136600	2.9019e-39	7.57258e-39	-24.7507	hypomethylation
chr4	156136601	156136700	5.05104e-33	1.12492e-32	-30.6908	hypomethylation
chr4	160789501	160789600	6.29057e-32	1.35239e-31	-21.317	hypomethylation
chr4	160790201	160790300	1.01387e-75	6.49408e-75	-27.6829	hypomethylation
chr4	161402901	161403000	3.72933e-76	2.39862e-75	-24.0497	hypomethylation
chr4	161583901	161584000	1.46355e-58	6.30163e-58	-22.7167	hypomethylation
chr4	163905801	163905900	1.54669e-73	9.36511e-73	-22.4468	hypomethylation
chr4	163906001	163906100	2.05125e-42	6.02189e-42	-21.1353	hypomethylation
chr4	164989301	164989400	2.48981e-92	2.32491e-91	-44.5179	hypomethylation
chr4	164990701	164990800	5.79509e-40	1.56767e-39	-21.8793	hypomethylation
chr4	165109601	165109700	7.19183e-69	3.89782e-68	-22.3561	hypomethylation
chr4	165118801	165118900	9.63585e-242	1.35783e-239	-28.9776	hypomethylation
chr4	165898801	165898900	3.31812e-46	1.07152e-45	21.222	hypermethylation
chr4	167763001	167763100	1.23978e-27	2.35796e-27	-23.1862	hypomethylation
chr4	167763101	167763200	8.86162e-30	1.77011e-29	-27.8686	hypomethylation
chr4	168502801	168502900	5.50572e-105	6.51465e-104	-29.5025	hypomethylation
chr4	168503701	168503800	1.15417e-64	5.62589e-64	-28.6191	hypomethylation
chr4	170897201	170897300	2.61232e-52	1.00478e-51	-21.5953	hypomethylation
chr4	171012201	171012300	1.03302e-83	7.96641e-83	-25.274	hypomethylation
chr4	171012401	171012500	7.19935e-113	1.0238e-111	-23.6733	hypomethylation
chr4	171012501	171012600	6.5409e-100	7.2941e-99	-23.6981	hypomethylation
chr4	171994101	171994200	6.58852e-16	8.41235e-16	-26.0646	hypomethylation
chr4	171994201	171994300	4.02951e-35	9.47797e-35	-30.4758	hypomethylation
chr4	172219801	172219900	6.56888e-33	1.45667e-32	-24.9821	hypomethylation
chr4	172220401	172220500	4.25089e-64	2.04631e-63	-27.6678	hypomethylation
chr4	172551001	172551100	3.27312e-183	1.81197e-181	-35.3888	hypomethylation
chr4	173077201	173077300	1.70562e-43	5.11376e-43	-25.073	hypomethylation
chr4	173289801	173289900	1.59366e-16	2.08638e-16	-21.9384	hypomethylation
chr4	173290001	173290100	2.97664e-42	8.62426e-42	-42.2277	hypomethylation
chr4	173290801	173290900	4.30635e-101	4.94453e-100	-25.5826	hypomethylation
chr4	173290901	173291000	1.58636e-130	3.15251e-129	-32.098	hypomethylation
chr4	173291001	173291100	7.25018e-51	2.67577e-50	-34.1946	hypomethylation
chr4	173291101	173291200	6.40473e-68	3.37678e-67	-36.6747	hypomethylation
chr4	173297901	173298000	4.65775e-82	3.48783e-81	-25.5247	hypomethylation
chr4	173298701	173298800	4.60634e-60	2.04588e-59	-24.9728	hypomethylation
chr4	173402201	173402300	2.27826e-58	9.72847e-58	-20.1306	hypomethylation
chr4	173403301	173403400	9.31238e-84	7.25365e-83	-22.7958	hypomethylation
chr4	173403401	173403500	8.5374e-21	1.29486e-20	-23.3263	hypomethylation
chr4	174173401	174173500	4.04854e-25	7.17198e-25	-24.0009	hypomethylation
chr4	174421401	174421500	3.01087e-154	9.92985e-153	29.1178	hypermethylation
chr4	174421501	174421600	3.99742e-66	2.00526e-65	23.9283	hypermethylation
chr4	174437901	174438000	1.39549e-157	4.80688e-156	21.7122	hypermethylation
chr4	174440601	174440700	4.93994e-60	2.18154e-59	21.7393	hypermethylation
chr4	174450001	174450100	4.40799e-85	3.50392e-84	21.9651	hypermethylation
chr4	174452801	174452900	1.41767e-77	9.43125e-77	22.6511	hypermethylation
chr4	177545301	177545400	1.58925e-26	2.93967e-26	-27.3614	hypomethylation
chr4	178113701	178113800	1.94989e-67	1.01085e-66	-22.156	hypomethylation
chr4	178421701	178421800	1.8719e-20	2.80614e-20	-25.4783	hypomethylation
chr4	178527301	178527400	4.48638e-51	1.67167e-50	-21.5808	hypomethylation
chr4	178528701	178528800	3.70596e-84	2.90125e-83	-36.3886	hypomethylation
chr4	184644501	184644600	8.82786e-49	3.06123e-48	-30.3864	hypomethylation
chr4	184961201	184961300	3.37288e-149	9.86447e-148	24.1875	hypermethylation
chr4	184961301	184961400	2.76567e-203	2.04141e-201	27.5365	hypermethylation
chr4	185018401	185018500	1.90231e-142	4.83394e-141	22.6073	hypermethylation
chr4	185726801	185726900	2.59519e-45	8.20959e-45	-23.5691	hypomethylation
chr4	186732901	186733000	4.43577e-244	7.63968e-242	-22.5701	hypomethylation
chr4	186733001	186733100	5.59244e-126	1.04441e-124	-20.3731	hypomethylation
chr4	186741401	186741500	7.12241e-133	1.51235e-131	-21.4796	hypomethylation
chr4	186960901	186961000	2.07233e-112	2.86807e-111	-20.1007	hypomethylation
chr4	187126001	187126100	8.73644e-89	7.52334e-88	-22.2753	hypomethylation
chr4	187126101	187126200	8.74428e-166	3.38854e-164	-24.8908	hypomethylation
chr4	187422901	187423000	2.84464e-58	1.21136e-57	-22.0887	hypomethylation
chr4	187580601	187580700	3.16841e-74	1.96458e-73	-28.4246	hypomethylation
chr4	187580701	187580800	4.31234e-178	2.30496e-176	-25.3039	hypomethylation
chr4	187580801	187580900	6.8622e-201	4.83492e-199	-25.9631	hypomethylation
chr4	187580901	187581000	1.28988e-40	3.59602e-40	-21.6148	hypomethylation
chr4	187581001	187581100	6.27529e-118	9.72709e-117	-23.4754	hypomethylation
chr4	190157701	190157800	2.33628e-43	6.99107e-43	-21.2972	hypomethylation
chr4	190158501	190158600	3.62873e-21	5.59676e-21	-20.2754	hypomethylation
chr4	190462401	190462500	6.38113e-50	2.27382e-49	-27.3927	hypomethylation
chr4	190462501	190462600	4.34363e-275	9.61842e-273	-25.2191	hypomethylation
chr4	190462601	190462700	2.82488e-242	4.37874e-240	-28.273	hypomethylation
chr4	190462701	190462800	6.14926e-214	5.95733e-212	-23.1429	hypomethylation
chr4	190462901	190463000	2.56595e-250	4.97172e-248	-20.5523	hypomethylation
chr4	190474901	190475000	6.05705e-99	6.65872e-98	-25.5365	hypomethylation
chr4	190501001	190501100	2.17786e-58	9.32544e-58	-24.4629	hypomethylation
chr4	190529201	190529300	1.09952e-25	1.97259e-25	-22.2728	hypomethylation
chr4	190529301	190529400	2.06437e-205	1.59995e-203	-23.0926	hypomethylation
chr4	190529401	190529500	8.56907e-172	3.79502e-170	-20.6088	hypomethylation
chr4	190536501	190536600	3.49084e-93	3.36088e-92	-25.2086	hypomethylation
chr4	190597901	190598000	3.27278e-63	1.52801e-62	-22.3976	hypomethylation
chr4	190598401	190598500	1.10677e-83	8.4929e-83	-32.8112	hypomethylation
chr4	190617101	190617200	2.47046e-209	2.12742e-207	-30.5986	hypomethylation
chr4	190617201	190617300	4.77462e-14	5.74162e-14	-21.4179	hypomethylation
chr4	190751101	190751200	2.72837e-128	5.22115e-127	-28.3343	hypomethylation
chr5	427701	427800	2.1763e-71	1.1383e-70	-21.1299	hypomethylation
chr5	444001	444100	2.55871e-43	7.00724e-43	-25.2914	hypomethylation
chr5	444101	444200	2.3046e-47	6.90878e-47	-21.6265	hypomethylation
chr5	480101	480200	2.19346e-66	1.027e-65	-22.1945	hypomethylation
chr5	481601	481700	1.61717e-128	2.28999e-127	-41.5947	hypomethylation
chr5	487701	487800	5.03575e-36	1.12737e-35	-20.873	hypomethylation
chr5	488501	488600	1.51509e-26	2.66554e-26	-21.5289	hypomethylation
chr5	495201	495300	8.00208e-67	3.75674e-66	-20.6949	hypomethylation
chr5	502901	503000	2.68417e-248	1.94797e-246	-24.7838	hypomethylation
chr5	503001	503100	2.04529e-247	1.42495e-245	-21.043	hypomethylation
chr5	510401	510500	7.75948e-60	3.09976e-59	-23.0236	hypomethylation
chr5	511801	511900	3.97959e-144	7.37382e-143	-22.8611	hypomethylation
chr5	537901	538000	6.71895e-33	1.39483e-32	-23.4806	hypomethylation
chr5	539101	539200	9.23997e-93	7.24937e-92	-23.3888	hypomethylation
chr5	572101	572200	2.46846e-46	7.15374e-46	-31.1974	hypomethylation
chr5	600901	601000	5.95098e-43	1.62207e-42	-21.2872	hypomethylation
chr5	601001	601100	5.76287e-58	2.18205e-57	-21.2836	hypomethylation
chr5	601101	601200	8.65262e-65	3.92463e-64	-23.5844	hypomethylation
chr5	601401	601500	3.04294e-47	9.0136e-47	-24.9246	hypomethylation
chr5	601501	601600	2.7085e-59	1.0625e-58	-29.5248	hypomethylation
chr5	767401	767500	2.73961e-63	1.17819e-62	-22.9014	hypomethylation
chr5	780601	780700	5.99516e-39	1.43631e-38	-22.4043	hypomethylation
chr5	824701	824800	3.29592e-18	4.53804e-18	-20.6206	hypomethylation
chr5	851101	851200	9.228e-52	2.99865e-51	-29.9946	hypomethylation
chr5	859501	859600	4.26775e-33	8.92354e-33	-20.3914	hypomethylation
chr5	859601	859700	4.54628e-78	2.73049e-77	-22.3926	hypomethylation
chr5	969801	969900	1.14541e-29	2.17085e-29	-23.3675	hypomethylation
chr5	969901	970000	3.38174e-89	2.45421e-88	-24.7579	hypomethylation
chr5	1003001	1003100	2.86375e-82	1.83379e-81	-27.0722	hypomethylation
chr5	1003101	1003200	5.34082e-69	2.65023e-68	-26.94	hypomethylation
chr5	1113301	1113400	3.18432e-72	1.69093e-71	-23.3391	hypomethylation
chr5	1183001	1183100	1.79929e-36	4.08591e-36	-21.2197	hypomethylation
chr5	1183101	1183200	1.44149e-88	1.01648e-87	-22.1345	hypomethylation
chr5	1183201	1183300	1.67489e-63	7.25676e-63	-24.0003	hypomethylation
chr5	1225301	1225400	4.52201e-89	3.26811e-88	-23.6738	hypomethylation
chr5	1241001	1241100	2.16561e-22	3.43526e-22	-20.9104	hypomethylation
chr5	1291201	1291300	5.19455e-112	5.69027e-111	-24.9515	hypomethylation
chr5	1291301	1291400	6.072e-77	3.57292e-76	-23.8398	hypomethylation
chr5	1291701	1291800	1.73589e-93	1.38058e-92	-27.7071	hypomethylation
chr5	1405301	1405400	1.44507e-40	3.65302e-40	-22.6073	hypomethylation
chr5	1416601	1416700	6.54716e-120	7.86444e-119	-21.0511	hypomethylation
chr5	1416701	1416800	1.22923e-159	2.89323e-158	-22.4133	hypomethylation
chr5	1536401	1536500	3.67357e-57	1.37896e-56	-23.7104	hypomethylation
chr5	1546901	1547000	3.18557e-155	6.45165e-154	-20.6672	hypomethylation
chr5	1548901	1549000	8.63018e-63	3.67519e-62	-24.9959	hypomethylation
chr5	1552101	1552200	1.74351e-42	4.66471e-42	-23.9595	hypomethylation
chr5	1552201	1552300	1.15982e-20	1.74147e-20	-22.3915	hypomethylation
chr5	1661801	1661900	3.11092e-38	7.30244e-38	-24.5819	hypomethylation
chr5	1662701	1662800	8.0373e-56	2.92863e-55	-21.1122	hypomethylation
chr5	1662801	1662900	3.26903e-31	6.47758e-31	-23.2229	hypomethylation
chr5	1666501	1666600	1.02512e-71	5.39423e-71	-21.8291	hypomethylation
chr5	1706201	1706300	3.9788e-58	1.51311e-57	-26.0917	hypomethylation
chr5	1706301	1706400	3.05126e-242	1.89804e-240	-29.3347	hypomethylation
chr5	1728501	1728600	3.55447e-126	4.69012e-125	-22.9689	hypomethylation
chr5	1744301	1744400	9.90972e-65	4.44849e-64	-34.1372	hypomethylation
chr5	1749101	1749200	8.34678e-171	2.2366e-169	-37.5352	hypomethylation
chr5	1749301	1749400	8.71633e-195	3.03631e-193	-34.5162	hypomethylation
chr5	1750601	1750700	2.63177e-221	1.27329e-219	-21.5572	hypomethylation
chr5	1750701	1750800	9.76551e-122	1.19781e-120	-31.6784	hypomethylation
chr5	1753301	1753400	3.24689e-158	6.98177e-157	-34.1253	hypomethylation
chr5	1761301	1761400	5.00216e-83	3.25092e-82	-21.4827	hypomethylation
chr5	1764401	1764500	7.57587e-166	1.96943e-164	-39.6844	hypomethylation
chr5	1764501	1764600	3.95307e-121	4.81484e-120	-36.9123	hypomethylation
chr5	1779501	1779600	8.18838e-69	4.04023e-68	-24.2743	hypomethylation
chr5	1794201	1794300	3.16832e-79	1.97085e-78	-23.4327	hypomethylation
chr5	1794701	1794800	9.30219e-70	4.69623e-69	-21.7914	hypomethylation
chr5	1839301	1839400	1.10863e-47	3.364e-47	-23.4241	hypomethylation
chr5	1860101	1860200	2.35491e-27	4.24161e-27	-20.0649	hypomethylation
chr5	1866101	1866200	1.26258e-58	4.85451e-58	-23.5089	hypomethylation
chr5	1866201	1866300	6.16662e-27	1.09264e-26	-25.0679	hypomethylation
chr5	1866301	1866400	5.49823e-69	2.72059e-68	-27.4851	hypomethylation
chr5	1871601	1871700	4.77069e-21	7.25069e-21	-23.1127	hypomethylation
chr5	1871701	1871800	1.90343e-13	2.21906e-13	-24.0281	hypomethylation
chr5	1891701	1891800	2.9252e-145	5.66103e-144	-28.44	hypomethylation
chr5	1912101	1912200	0	0	-32.3109	hypomethylation
chr5	1912201	1912300	3.58704e-46	1.03097e-45	-25.4318	hypomethylation
chr5	1927201	1927300	4.2363e-134	6.70774e-133	-27.2295	hypomethylation
chr5	1929301	1929400	2.6065e-14	3.13093e-14	-21.2624	hypomethylation
chr5	1929601	1929700	1.52697e-48	4.69891e-48	-28.3245	hypomethylation
chr5	1929701	1929800	8.75085e-11	9.17621e-11	-21.5308	hypomethylation
chr5	1948901	1949000	4.18237e-96	3.50221e-95	-28.144	hypomethylation
chr5	1950301	1950400	1.70618e-28	3.13143e-28	-21.881	hypomethylation
chr5	1950701	1950800	2.71845e-47	8.12147e-47	-23.5914	hypomethylation
chr5	1950901	1951000	8.15767e-127	1.11004e-125	-24.8819	hypomethylation
chr5	1951001	1951100	1.61405e-110	1.72469e-109	-21.4263	hypomethylation
chr5	1951101	1951200	2.66175e-44	7.35883e-44	-22.7012	hypomethylation
chr5	1951701	1951800	1.90969e-67	9.16304e-67	-25.3046	hypomethylation
chr5	1962601	1962700	6.16132e-27	1.09264e-26	-24.1302	hypomethylation
chr5	2006001	2006100	1.15564e-59	4.58503e-59	-25.9371	hypomethylation
chr5	2012301	2012400	7.64969e-39	1.82768e-38	-22.5975	hypomethylation
chr5	2027801	2027900	4.85924e-31	9.59582e-31	-32.0332	hypomethylation
chr5	2027901	2028000	1.20084e-32	2.47521e-32	-29.3148	hypomethylation
chr5	2035001	2035100	5.25188e-116	6.09827e-115	-33.8015	hypomethylation
chr5	2041301	2041400	0	0	-29.17	hypomethylation
chr5	2041401	2041500	3.35402e-135	5.45965e-134	-27.2524	hypomethylation
chr5	2066701	2066800	5.55737e-64	2.42593e-63	-23.7217	hypomethylation
chr5	2094501	2094600	4.19421e-210	1.8263e-208	-21.4873	hypomethylation
chr5	2097101	2097200	6.76905e-67	3.18646e-66	-26.4468	hypomethylation
chr5	2132301	2132400	2.3191e-88	1.60927e-87	-40.0767	hypomethylation
chr5	2165401	2165500	4.84348e-78	2.89899e-77	-21.9572	hypomethylation
chr5	2205901	2206000	5.81641e-98	5.04013e-97	-25.1562	hypomethylation
chr5	2207101	2207200	3.47322e-160	8.28691e-159	-21.6694	hypomethylation
chr5	2207201	2207300	2.07955e-98	1.81101e-97	-27.0243	hypomethylation
chr5	2225401	2225500	4.48054e-128	6.29349e-127	-20.4652	hypomethylation
chr5	2241201	2241300	7.91404e-73	4.30756e-72	-32.68	hypomethylation
chr5	2338601	2338700	1.40263e-86	9.46907e-86	-31.853	hypomethylation
chr5	2338901	2339000	2.2124e-138	3.74119e-137	-31.0616	hypomethylation
chr5	2339001	2339100	3.79387e-140	6.54251e-139	-30.3512	hypomethylation
chr5	2371901	2372000	1.53136e-96	1.30109e-95	-22.257	hypomethylation
chr5	2372001	2372100	1.02776e-47	3.12953e-47	-29.7213	hypomethylation
chr5	2443001	2443100	2.54708e-47	7.62259e-47	-21.3503	hypomethylation
chr5	2565501	2565600	1.49298e-38	3.54274e-38	-24.623	hypomethylation
chr5	2634201	2634300	4.05484e-293	4.70831e-291	-43.8893	hypomethylation
chr5	2687001	2687100	4.55612e-39	1.09759e-38	-22.6877	hypomethylation
chr5	2703401	2703500	1.70549e-74	9.61333e-74	-21.3786	hypomethylation
chr5	2866401	2866500	1.78373e-109	1.82753e-108	-24.6752	hypomethylation
chr5	2990201	2990300	1.33274e-62	5.63419e-62	-24.8245	hypomethylation
chr5	3002501	3002600	4.05444e-221	1.85836e-219	-24.7332	hypomethylation
chr5	3180901	3181000	1.97481e-71	1.03602e-70	-20.6999	hypomethylation
chr5	3188301	3188400	1.46733e-278	1.41984e-276	-30.0162	hypomethylation
chr5	3220901	3221000	4.20448e-60	1.69909e-59	-29.4203	hypomethylation
chr5	3221001	3221100	1.2094e-125	1.57198e-124	-23.6049	hypomethylation
chr5	3285901	3286000	2.8548e-133	4.43956e-132	-23.4605	hypomethylation
chr5	3322601	3322700	1.6525e-61	6.8857e-61	-21.6302	hypomethylation
chr5	3323301	3323400	3.6937e-48	1.12868e-47	-28.4776	hypomethylation
chr5	3325101	3325200	1.51137e-64	6.7671e-64	-27.9779	hypomethylation
chr5	3325601	3325700	5.27874e-33	1.09978e-32	-20.1595	hypomethylation
chr5	3346701	3346800	9.63529e-53	3.18447e-52	-20.2883	hypomethylation
chr5	3346801	3346900	2.74581e-145	5.37357e-144	-25.5347	hypomethylation
chr5	3387001	3387100	3.12684e-176	9.55461e-175	-33.6697	hypomethylation
chr5	3454101	3454200	1.49367e-10	1.55133e-10	-25.3916	hypomethylation
chr5	3454201	3454300	8.7472e-106	8.41731e-105	-22.9877	hypomethylation
chr5	3454301	3454400	6.14552e-282	6.2964e-280	-21.9401	hypomethylation
chr5	3454401	3454500	1.02178e-294	1.27119e-292	-30.4812	hypomethylation
chr5	3599401	3599500	9.03337e-38	2.09784e-37	22.2004	hypermethylation
chr5	3599501	3599600	4.61702e-41	1.18959e-40	23.7037	hypermethylation
chr5	3695901	3696000	4.60753e-55	1.63778e-54	-26.6208	hypomethylation
chr5	3736601	3736700	3.37163e-89	2.45421e-88	-21.86	hypomethylation
chr5	3736701	3736800	1.00598e-55	3.64272e-55	-26.1738	hypomethylation
chr5	3822901	3823000	5.41307e-87	3.68287e-86	-24.9412	hypomethylation
chr5	3932201	3932300	1.14458e-75	6.57938e-75	-30.2154	hypomethylation
chr5	4144601	4144700	1.22914e-173	3.39817e-172	-24.7115	hypomethylation
chr5	4207701	4207800	2.17882e-246	1.45959e-244	-26.6814	hypomethylation
chr5	4207801	4207900	4.66143e-199	1.80422e-197	-25.5284	hypomethylation
chr5	4420301	4420400	2.26146e-47	6.79115e-47	-34.098	hypomethylation
chr5	4420401	4420500	1.88272e-26	3.30233e-26	-30.4547	hypomethylation
chr5	4644301	4644400	8.09306e-73	4.39127e-72	-20.9578	hypomethylation
chr5	4837401	4837500	1.56615e-35	3.44858e-35	-37.0267	hypomethylation
chr5	4837501	4837600	6.09624e-125	7.80739e-124	-37.3278	hypomethylation
chr5	4837601	4837700	2.00276e-69	1.00238e-68	-34.3368	hypomethylation
[truncated: 5,527 more rows]

## Sheet: b
b. Differentially methylation regions (DMR) between tumor and normal samples in L-FLAC
chr	start	end	pvalue	qvalue	meth.diff	dmr.type
chr1	854801	854900	1.70394e-32	1.54941e-31	-23.5619	hypomethylation
chr1	2615601	2615700	4.46207e-34	4.3695e-33	-22.7129	hypomethylation
chr1	2615701	2615800	1.27566e-51	2.09542e-50	-24.9524	hypomethylation
chr1	2704901	2705000	0.000119258	0.000271106	-21.3626	hypomethylation
chr1	2730901	2731000	1.02645e-23	7.16002e-23	-20.6645	hypomethylation
chr1	2751201	2751300	2.57156e-33	2.4707e-32	-25.3762	hypomethylation
chr1	2764701	2764800	1.14246e-30	8.95005e-30	-20.206	hypomethylation
chr1	3104901	3105000	2.15957e-118	9.164e-117	-27.986	hypomethylation
chr1	3105001	3105100	1.9253e-102	6.1274e-101	-22.0908	hypomethylation
chr1	3608601	3608700	9.18511e-20	5.31497e-19	-21.9058	hypomethylation
chr1	4391801	4391900	2.13757e-60	3.88741e-59	-26.1496	hypomethylation
chr1	17020301	17020400	8.16675e-241	1.03965e-238	22.3969	hypermethylation
chr1	17020401	17020500	3.89398e-191	3.30477e-189	25.3075	hypermethylation
chr1	17051601	17051700	7.24363e-50	1.15267e-48	20.2446	hypermethylation
chr1	17086201	17086300	6.71754e-76	1.36826e-74	20.4684	hypermethylation
chr1	19147101	19147200	5.48574e-37	5.70082e-36	-20.1679	hypomethylation
chr1	37227901	37228000	2.44505e-06	6.45103e-06	-20.2217	hypomethylation
chr1	37507201	37507300	6.03556e-32	5.3919e-31	-23.252	hypomethylation
chr1	41845501	41845600	6.64052e-35	6.63026e-34	-24.55	hypomethylation
chr1	114592401	114592500	1.48887e-31	1.285e-30	-22.9584	hypomethylation
chr1	144994901	144995000	1.33157e-102	4.52036e-101	-25.3015	hypomethylation
chr1	148865501	148865600	2.70064e-88	6.876e-87	-28.7911	hypomethylation
chr1	148865601	148865700	3.29543e-83	7.62761e-82	-29.4435	hypomethylation
chr1	148931601	148931700	5.75042e-117	2.25245e-115	-28.87	hypomethylation
chr1	148931701	148931800	2.28938e-167	1.29531e-165	-27.3428	hypomethylation
chr1	156843601	156843700	3.64531e-38	4.31683e-37	-20.6939	hypomethylation
chr1	158318001	158318100	7.05489e-33	6.65266e-32	-25.0403	hypomethylation
chr1	159463401	159463500	3.28941e-20	1.94768e-19	-23.798	hypomethylation
chr1	160031601	160031700	9.76343e-47	1.34672e-45	-21.4415	hypomethylation
chr1	187042101	187042200	1.85831e-23	1.2617e-22	-20.2311	hypomethylation
chr1	195691101	195691200	2.09401e-40	2.5388e-39	-24.053	hypomethylation
chr1	204195101	204195200	6.25908e-181	3.984e-179	-33.5578	hypomethylation
chr1	204981801	204981900	1.25826e-32	1.16495e-31	-23.5295	hypomethylation
chr1	205418701	205418800	3.86079e-09	1.28494e-08	-27.9551	hypomethylation
chr1	221458301	221458400	5.36686e-38	5.94103e-37	-27.5025	hypomethylation
chr1	236254401	236254500	6.0493e-20	3.54066e-19	-21.5908	hypomethylation
chr1	238215101	238215200	4.93166e-05	0.000115726	-22.6594	hypomethylation
chr1	238847001	238847100	5.33868e-22	3.3562e-21	-25.2376	hypomethylation
chr2	556401	556500	2.74964e-21	2.83199e-20	-22.4187	hypomethylation
chr2	1255301	1255400	1.75714e-07	8.10623e-07	-20.0309	hypomethylation
chr2	1284901	1285000	2.93981e-05	9.36676e-05	-22.423	hypomethylation
chr2	1482401	1482500	5.79428e-85	2.33288e-83	-24.6186	hypomethylation
chr2	1482501	1482600	4.3465e-157	6.41658e-155	-20.9814	hypomethylation
chr2	1482601	1482700	1.92675e-81	6.56399e-80	-22.346	hypomethylation
chr2	2584101	2584200	1.39028e-15	1.06159e-14	-21.5967	hypomethylation
chr2	2731801	2731900	4.60127e-08	2.31568e-07	-27.0978	hypomethylation
chr2	3497201	3497300	4.80642e-89	2.12866e-87	-29.7999	hypomethylation
chr2	55289101	55289200	2.93092e-159	6.49022e-157	-34.3998	hypomethylation
chr2	76924901	76925000	9.29533e-12	6.23743e-11	-22.1022	hypomethylation
chr2	91757601	91757700	2.49099e-199	1.10321e-196	-31.3569	hypomethylation
chr2	91776301	91776400	3.08299e-99	1.5171e-97	-24.7337	hypomethylation
chr2	91781701	91781800	1.12146e-63	3.31115e-62	-30.6663	hypomethylation
chr2	91787101	91787200	2.91559e-101	1.61407e-99	-27.37	hypomethylation
chr2	95963401	95963500	1.96015e-11	1.27279e-10	-22.2588	hypomethylation
chr2	133018901	133019000	2.49982e-78	7.90797e-77	-21.1959	hypomethylation
chr2	157178801	157178900	5.31258e-43	1.17642e-41	20.0727	hypermethylation
chr2	175595401	175595500	3.7423e-40	7.53358e-39	-23.0943	hypomethylation
chr2	199053801	199053900	6.36241e-12	4.33504e-11	-24.4718	hypomethylation
chr2	205147401	205147500	5.15911e-21	5.07746e-20	-30.9635	hypomethylation
chr2	217448201	217448300	1.87318e-28	2.59247e-27	-29.4225	hypomethylation
chr2	217472001	217472100	5.64509e-110	5.00018e-108	-34.2993	hypomethylation
chr2	220427201	220427300	1.06276e-81	3.92229e-80	-27.9388	hypomethylation
chr2	240003501	240003600	1.38827e-18	1.25477e-17	-23.3631	hypomethylation
chr2	242791101	242791200	5.5863e-104	3.53436e-102	-33.7023	hypomethylation
chr2	242807201	242807300	1.99409e-21	2.154e-20	-20.8108	hypomethylation
chr3	11599601	11599700	3.01997e-44	1.15552e-42	-20.0404	hypomethylation
chr3	31207001	31207100	8.64772e-48	4.25423e-46	-21.2197	hypomethylation
chr3	32860801	32860900	1.69834e-15	1.77227e-14	-21.412	hypomethylation
chr3	32860901	32861000	6.2565e-44	2.15451e-42	-24.0492	hypomethylation
chr3	42745301	42745400	6.62328e-27	1.20043e-25	-25.845	hypomethylation
chr3	52569101	52569200	7.13427e-60	4.21842e-58	-23.2435	hypomethylation
chr3	53277401	53277500	4.38574e-41	1.25857e-39	-26.1882	hypomethylation
chr3	115510801	115510900	1.26275e-42	3.95312e-41	-25.4705	hypomethylation
chr3	153807101	153807200	4.25199e-94	7.32115e-92	-39.8399	hypomethylation
chr3	153807201	153807300	1.7952e-63	2.06067e-61	-30.2361	hypomethylation
chr3	155760201	155760300	7.31134e-60	4.21842e-58	-26.934	hypomethylation
chr3	183993201	183993300	5.98806e-17	6.65184e-16	-21.1414	hypomethylation
chr3	183993301	183993400	1.65424e-99	5.69659e-97	-23.9143	hypomethylation
chr3	194048701	194048800	4.54368e-07	3.068e-06	-21.2748	hypomethylation
chr3	194826901	194827000	2.53257e-46	1.09015e-44	-21.448	hypomethylation
chr4	671801	671900	7.86275e-128	2.69795e-126	-26.4125	hypomethylation
chr4	671901	672000	2.81278e-150	2.41288e-148	-33.7736	hypomethylation
chr4	6331201	6331300	2.63448e-85	7.5331e-84	-25.9621	hypomethylation
chr4	6695201	6695300	1.76995e-131	7.59155e-130	-32.6714	hypomethylation
chr4	136328901	136329000	3.1909e-17	1.65894e-16	-20.5666	hypomethylation
chr4	157059301	157059400	9.57047e-52	1.82441e-50	-23.3305	hypomethylation
chr4	163661901	163662000	3.83573e-25	3.13371e-24	-21.3013	hypomethylation
chr4	168503701	168503800	3.4935e-18	1.93343e-17	-20.5715	hypomethylation
chr4	187580801	187580900	2.22884e-161	3.82392e-159	-32.1628	hypomethylation
chr5	110801	110900	2.93854e-73	5.51287e-72	-21.0447	hypomethylation
chr5	110901	111000	8.57773e-58	1.07282e-56	-20.9045	hypomethylation
chr5	511601	511700	5.19264e-24	2.70603e-23	-24.3975	hypomethylation
chr5	511701	511800	3.84492e-106	1.44266e-104	-27.8204	hypomethylation
chr5	859601	859700	3.5055e-119	1.64413e-117	-38.1084	hypomethylation
chr5	1003001	1003100	4.28529e-33	2.77223e-32	-22.7098	hypomethylation
chr5	1912101	1912200	4.72695e-196	8.86805e-194	-36.1042	hypomethylation
chr5	1951701	1951800	2.14738e-25	1.22079e-24	-23.437	hypomethylation
chr5	3695901	3696000	3.34718e-16	1.39545e-15	-20.0026	hypomethylation
chr5	4420401	4420500	5.79058e-10	1.57442e-09	-23.9008	hypomethylation
chr5	4581201	4581300	2.11136e-124	1.32035e-122	-21.8047	hypomethylation
chr5	4581401	4581500	4.82797e-64	8.23415e-63	-22.4099	hypomethylation
chr5	16721701	16721800	1.46031e-51	1.71227e-50	-34.3168	hypomethylation
chr5	16721801	16721900	2.31769e-92	5.43515e-91	-41.1503	hypomethylation
chr5	28076901	28077000	1.41532e-47	1.47513e-46	-25.5211	hypomethylation
chr5	30346801	30346900	5.61847e-104	1.75677e-102	-26.2296	hypomethylation
chr5	30852501	30852600	6.82741e-06	1.2316e-05	-22.595	hypomethylation
chr5	45262301	45262400	8.34814e-101	2.23737e-99	-25.628	hypomethylation
chr5	178748201	178748300	1.23956e-25	7.26717e-25	-20.0208	hypomethylation
chr5	180238701	180238800	3.03445e-39	2.8464e-38	-21.4924	hypomethylation
chr6	1596201	1596300	1.33854e-28	1.07236e-27	-21.3395	hypomethylation
chr6	1604101	1604200	1.0768e-48	1.83786e-47	-20.1747	hypomethylation
chr6	3293701	3293800	3.30874e-52	6.40023e-51	-23.7587	hypomethylation
chr6	3293801	3293900	3.5772e-46	5.76627e-45	-22.0802	hypomethylation
chr6	6614401	6614500	1.58068e-45	2.35199e-44	-24.2354	hypomethylation
chr6	7129701	7129800	2.84389e-19	1.71908e-18	-20.1789	hypomethylation
chr6	10018101	10018200	8.10066e-09	2.73305e-08	-30.7966	hypomethylation
chr6	16181401	16181500	5.76622e-58	1.33846e-56	-24.3501	hypomethylation
chr6	27018001	27018100	2.46491e-81	7.15196e-80	-21.115	hypomethylation
chr6	27182901	27183000	5.60314e-168	6.50304e-166	22.6958	hypermethylation
chr6	27228201	27228300	1.07696e-141	8.92802e-140	26.9197	hypermethylation
chr6	28480601	28480700	1.06366e-25	8.12166e-25	-22.1973	hypomethylation
chr6	30113901	30114000	1.44966e-42	1.95637e-41	-25.8494	hypomethylation
chr6	30459501	30459600	4.21947e-30	3.76703e-29	22.2456	hypermethylation
chr6	30851001	30851100	1.61827e-25	1.20395e-24	-21.2562	hypomethylation
chr6	30899601	30899700	1.11035e-49	2.01357e-48	-25.3878	hypomethylation
chr6	31443001	31443100	6.82282e-22	4.25731e-21	-22.0265	hypomethylation
chr6	31582201	31582300	3.17297e-32	3.0185e-31	-24.3735	hypomethylation
chr6	31820001	31820100	1.75376e-43	2.42312e-42	-25.263	hypomethylation
chr6	32063501	32063600	2.4177e-74	6.68094e-73	-27.5576	hypomethylation
chr6	32064901	32065000	3.33801e-34	3.39834e-33	-22.7144	hypomethylation
chr6	32374101	32374200	1.68513e-87	5.14676e-86	-22.3836	hypomethylation
chr6	32374201	32374300	4.85161e-54	1.0055e-52	-26.7348	hypomethylation
chr6	33148801	33148900	1.42105e-11	5.80734e-11	-22.7481	hypomethylation
chr6	34101401	34101500	6.24143e-29	5.32635e-28	-22.197	hypomethylation
chr6	35183301	35183400	9.85261e-44	1.39451e-42	-28.9194	hypomethylation
chr6	41621001	41621100	4.75223e-25	3.40461e-24	-29.5262	hypomethylation
chr6	41621101	41621200	2.50282e-73	6.60179e-72	-29.4775	hypomethylation
chr6	46743501	46743600	2.11496e-32	2.0802e-31	-22.6614	hypomethylation
chr6	46743601	46743700	2.7447e-34	2.84421e-33	-24.6601	hypomethylation
chr6	49284401	49284500	6.88644e-18	3.87983e-17	-24.5398	hypomethylation
chr6	50808601	50808700	2.65123e-106	1.2821e-104	22.706	hypermethylation
chr6	170407501	170407600	4.089e-46	6.41314e-45	-20.3744	hypomethylation
chr6	170421901	170422000	1.41021e-25	1.06279e-24	-20.6199	hypomethylation
chr7	588501	588600	2.70446e-81	8.06251e-80	-26.0603	hypomethylation
chr7	588601	588700	2.12785e-73	5.63869e-72	-29.6042	hypomethylation
chr7	601301	601400	1.44865e-44	2.3033e-43	-22.0812	hypomethylation
chr7	1460901	1461000	3.99819e-82	1.2714e-80	-27.1854	hypomethylation
chr7	1545301	1545400	1.21206e-17	7.41205e-17	-20.4142	hypomethylation
chr7	1717101	1717200	9.78947e-156	1.55649e-153	-32.85	hypomethylation
chr7	1717201	1717300	1.89457e-93	1.0041e-91	-34.0601	hypomethylation
chr7	2768801	2768900	4.05521e-33	4.49836e-32	-26.0493	hypomethylation
chr7	2768901	2769000	7.72849e-65	1.84321e-63	-27.6073	hypomethylation
chr7	2770701	2770800	9.63969e-105	5.74754e-103	-28.3881	hypomethylation
chr7	2770801	2770900	1.58265e-145	1.88727e-143	-29.504	hypomethylation
chr7	2770901	2771000	5.36137e-59	1.16242e-57	-25.9088	hypomethylation
chr7	25992301	25992400	3.18256e-33	3.61441e-32	-20.4683	hypomethylation
chr7	61968001	61968100	2.79372e-22	2.14932e-21	-24.0009	hypomethylation
chr7	61970201	61970300	3.21229e-52	6.12891e-51	-21.7832	hypomethylation
chr7	73474201	73474300	4.90743e-72	1.232e-70	-26.6462	hypomethylation
chr7	73474301	73474400	7.90792e-24	6.73571e-23	-20.058	hypomethylation
chr7	101768601	101768700	1.29395e-52	2.57167e-51	-23.6453	hypomethylation
chr7	105279401	105279500	4.89175e-109	3.3333e-107	-39.4591	hypomethylation
chr7	148141201	148141300	1.18856e-19	8.3372e-19	-24.2993	hypomethylation
chr7	149199001	149199100	1.18887e-16	7.00099e-16	-23.9995	hypomethylation
chr7	153641301	153641400	2.29574e-32	2.43344e-31	-25.2129	hypomethylation
chr7	154677001	154677100	1.68623e-50	2.87256e-49	-24.0044	hypomethylation
chr7	155024801	155024900	8.83225e-23	7.1405e-22	-20.5054	hypomethylation
chr7	157274301	157274400	9.94629e-06	2.62115e-05	-24.7085	hypomethylation
chr7	157659201	157659300	7.72219e-15	4.0477e-14	-22.4716	hypomethylation
chr7	158752501	158752600	4.17782e-85	1.42341e-83	-21.4459	hypomethylation
chr8	808501	808600	2.86622e-159	1.82569e-157	-23.2531	hypomethylation
chr8	808601	808700	3.22119e-148	1.36787e-146	-24.6547	hypomethylation
chr8	915601	915700	5.08263e-16	1.15624e-15	-20.9816	hypomethylation
chr8	1130701	1130800	3.83104e-56	2.12196e-55	-31.1635	hypomethylation
chr8	1130801	1130900	9.6203e-173	1.22557e-170	-28.3359	hypomethylation
chr8	1404901	1405000	5.94507e-80	4.20759e-79	-24.6494	hypomethylation
chr8	11653401	11653500	5.30108e-96	6.75325e-95	-34.4213	hypomethylation
chr8	27441301	27441400	2.00203e-91	2.31861e-90	-32.38	hypomethylation
chr8	42651901	42652000	6.9463e-86	6.80705e-85	-29.2618	hypomethylation
chr8	58124201	58124300	3.09468e-135	9.85608e-134	-27.9277	hypomethylation
chr8	58125501	58125600	5.18519e-76	3.47664e-75	-25.4542	hypomethylation
chr8	66630501	66630600	6.23251e-59	3.60902e-58	-25.8254	hypomethylation
chr8	80216601	80216700	3.18608e-31	1.22996e-30	-29.0655	hypomethylation
chr8	84316201	84316300	1.27773e-34	5.25079e-34	-20.5407	hypomethylation
chr8	86572301	86572400	3.55337e-112	7.54462e-111	-22.2246	hypomethylation
chr8	93244401	93244500	1.2417e-28	4.16278e-28	-22.7849	hypomethylation
chr8	108669001	108669100	4.26415e-16	1.00597e-15	-20.1365	hypomethylation
chr8	111214101	111214200	4.11547e-23	1.21927e-22	-20.1179	hypomethylation
chr8	139703601	139703700	1.35306e-44	6.15614e-44	-20.7079	hypomethylation
chr8	144188001	144188100	7.85346e-54	3.84801e-53	-22.2277	hypomethylation
chr8	144188101	144188200	6.51899e-118	1.66096e-116	-23.3554	hypomethylation
chr8	144188201	144188300	7.12376e-103	1.29646e-101	-35.3924	hypomethylation
chr8	144188301	144188400	3.57816e-54	1.82334e-53	-21.2476	hypomethylation
chr8	144213201	144213300	4.47824e-96	6.33889e-95	-28.9003	hypomethylation
chr8	144472101	144472200	2.37897e-29	8.41852e-29	-32.3561	hypomethylation
chr8	144506901	144507000	1.79845e-27	5.87466e-27	-20.4318	hypomethylation
chr9	92291201	92291300	4.48206e-110	5.58537e-108	-23.3739	hypomethylation
chr9	95948001	95948100	1.39325e-24	1.33555e-23	-21.6601	hypomethylation
chr9	95948101	95948200	1.6273e-26	1.6899e-25	-27.5351	hypomethylation
chr9	130674901	130675000	8.28355e-34	1.29033e-32	-29.0714	hypomethylation
chr9	137673001	137673100	1.22949e-54	3.83036e-53	-36.4185	hypomethylation
chr9	138665801	138665900	1.76054e-08	6.26832e-08	-24.0777	hypomethylation
chr9	138665901	138666000	1.88702e-20	1.46971e-19	-21.5864	hypomethylation
chr9	138666001	138666100	1.22736e-27	1.69943e-26	-23.1465	hypomethylation
chr9	140034901	140035000	6.38727e-27	7.23598e-26	-22.4349	hypomethylation
chr9	140041601	140041700	3.81473e-10	1.76066e-09	-20.652	hypomethylation
chr9	140041701	140041800	7.76746e-51	1.9359e-49	-21.1396	hypomethylation
chr10	661501	661600	6.71754e-33	7.37533e-32	-23.7558	hypomethylation
chr10	678901	679000	2.41294e-134	9.00734e-133	-33.6739	hypomethylation
chr10	1120801	1120900	4.1445e-284	7.73557e-282	-33.9738	hypomethylation
chr10	13876301	13876400	3.5194e-14	1.34058e-13	-21.2841	hypomethylation
chr10	18410601	18410700	1.11934e-06	2.27088e-06	-22.4264	hypomethylation
chr10	47022601	47022700	1.50664e-59	3.5151e-58	-20.501	hypomethylation
chr10	63212201	63212300	2.88416e-110	8.97198e-109	24.2272	hypermethylation
chr10	82417901	82418000	3.44309e-08	7.93384e-08	-21.9482	hypomethylation
chr10	85946601	85946700	7.39088e-07	1.53276e-06	-20.3416	hypomethylation
chr10	86361901	86362000	5.68355e-31	5.30408e-30	-27.2092	hypomethylation
chr10	130875201	130875300	2.06835e-06	4.10691e-06	-21.9771	hypomethylation
chr10	132001201	132001300	2.85484e-25	1.8374e-24	-25.8972	hypomethylation
chr10	132001301	132001400	1.888e-47	3.20353e-46	-22.6229	hypomethylation
chr10	132001401	132001500	8.32115e-48	1.55311e-46	-22.9434	hypomethylation
chr10	133878201	133878300	6.75583e-31	6.00453e-30	-27.0573	hypomethylation
chr10	133951801	133951900	3.02907e-148	1.41341e-146	-34.0008	hypomethylation
chr10	133951901	133952000	2.93507e-149	1.82607e-147	-33.2553	hypomethylation
chr10	133952001	133952100	2.27399e-30	1.92923e-29	-34.6763	hypomethylation
chr10	134648001	134648100	8.42709e-75	2.24698e-73	-34.1151	hypomethylation
chr10	134680701	134680800	3.34348e-24	1.89106e-23	-22.2096	hypomethylation
chr10	134817101	134817200	1.24638e-149	1.16316e-147	-21.6701	hypomethylation
chr10	135151901	135152000	1.84557e-07	4.05259e-07	-20.4675	hypomethylation
chr10	135152801	135152900	3.78789e-06	7.34311e-06	-20.9142	hypomethylation
chr11	192801	192900	1.9166e-46	3.81175e-45	-20.5313	hypomethylation
chr11	194401	194500	6.26478e-71	1.7997e-69	-25.2002	hypomethylation
chr11	985501	985600	7.77496e-68	2.01018e-66	-34.5079	hypomethylation
chr11	985601	985700	1.5895e-93	6.84931e-92	-31.6351	hypomethylation
chr11	2128701	2128800	2.78486e-13	1.94598e-12	-21.3186	hypomethylation
chr11	2482101	2482200	3.46225e-08	1.72144e-07	-22.841	hypomethylation
chr11	5314501	5314600	1.99774e-27	2.58254e-26	-20.2135	hypomethylation
chr11	39462901	39463000	1.17322e-17	1.04597e-16	-23.615	hypomethylation
chr11	121349701	121349800	1.90309e-59	4.47304e-58	-28.6276	hypomethylation
chr11	131939401	131939500	0	0	-30.4431	hypomethylation
chr11	131939601	131939700	2.07119e-185	2.67748e-183	-27.0173	hypomethylation
chr11	131939701	131939800	1.37287e-90	4.43685e-89	-20.5659	hypomethylation
chr11	131940101	131940200	9.90883e-135	8.53961e-133	-29.6238	hypomethylation
chr11	131940201	131940300	2.78607e-120	1.44065e-118	-27.9584	hypomethylation
chr11	131940501	131940600	1.96144e-125	1.2678e-123	-28.7855	hypomethylation
chr12	2455301	2455400	1.93268e-14	2.09907e-13	-22.344	hypomethylation
chr12	7146201	7146300	1.08962e-41	3.71934e-40	-25.7839	hypomethylation
chr12	7793301	7793400	5.42151e-104	6.47707e-102	-31.7382	hypomethylation
chr12	9602101	9602200	2.27207e-19	3.19346e-18	-20.5059	hypomethylation
chr12	30262401	30262500	4.3577e-23	7.43734e-22	-25.79	hypomethylation
chr12	78227701	78227800	3.84148e-32	9.17881e-31	-21.0734	hypomethylation
chr12	132676701	132676800	8.8407e-65	7.0413e-63	-25.7488	hypomethylation
chr12	132685401	132685500	4.53597e-135	1.08382e-132	-35.2263	hypomethylation
chr12	132695601	132695700	5.58565e-39	1.66829e-37	-21.2089	hypomethylation
chr12	132885401	132885500	5.68521e-43	2.26403e-41	-22.9592	hypomethylation
chr12	132893601	132893700	1.92759e-16	2.30289e-15	-22.4126	hypomethylation
chr12	132919401	132919500	1.16177e-20	1.73495e-19	-27.4812	hypomethylation
chr12	132956101	132956200	5.73219e-52	3.42411e-50	-26.9332	hypomethylation
chr13	111979001	111979100	1.71205e-117	3.139e-116	-39.5621	hypomethylation
chr13	113348701	113348800	1.06191e-60	1.04838e-59	-22.9261	hypomethylation
chr13	113362301	113362400	2.32782e-107	3.7345e-106	-27.0838	hypomethylation
chr13	113420201	113420300	8.27172e-68	8.84684e-67	-28.0935	hypomethylation
chr13	113423101	113423200	2.17336e-135	5.57873e-134	-28.7562	hypomethylation
chr13	113429201	113429300	3.05443e-78	3.56378e-77	-36.5184	hypomethylation
chr13	113429401	113429500	1.39428e-36	7.78028e-36	-25.8797	hypomethylation
chr13	113472501	113472600	0	0	-50.5062	hypomethylation
chr13	113474101	113474200	0	0	-44.3289	hypomethylation
chr13	113486801	113486900	3.44313e-254	1.47301e-252	-35.0307	hypomethylation
chr13	113584101	113584200	9.15968e-43	5.59803e-42	21.3294	hypermethylation
chr13	113645401	113645500	1.43429e-21	5.41415e-21	-27.9777	hypomethylation
chr13	113645501	113645600	1.84505e-43	1.184e-42	-24.3224	hypomethylation
chr13	114304801	114304900	3.64344e-135	7.79354e-134	-25.8705	hypomethylation
chr13	114304901	114305000	6.92598e-35	3.70377e-34	-23.5454	hypomethylation
chr13	114807001	114807100	3.23855e-95	4.61829e-94	-30.1478	hypomethylation
chr13	114807101	114807200	5.5175e-174	1.77034e-172	-23.0327	hypomethylation
chr13	114820801	114820900	1.07642e-89	1.38152e-88	-28.3047	hypomethylation
chr13	114821601	114821700	8.60974e-35	4.42002e-34	-20.2465	hypomethylation
chr14	21155601	21155700	3.11025e-72	2.57287e-70	-29.7666	hypomethylation
chr14	61119201	61119300	1.12146e-85	1.8554e-83	21.4314	hypermethylation
chr14	83186901	83187000	6.77071e-05	0.000211354	-20.9034	hypomethylation
chr14	95357001	95357100	3.86826e-09	1.77773e-08	-21.6076	hypomethylation
chr14	99176701	99176800	9.94323e-17	7.47751e-16	-25.146	hypomethylation
chr14	99587801	99587900	3.20925e-17	2.52834e-16	-25.9675	hypomethylation
chr14	102682001	102682100	3.98973e-45	1.32016e-43	-31.3745	hypomethylation
chr14	104938601	104938700	2.43628e-11	1.38989e-10	-29.6081	hypomethylation
chr14	106133801	106133900	5.99629e-55	3.30684e-53	-22.1515	hypomethylation
chr14	106133901	106134000	1.15293e-31	2.11939e-30	-30.4878	hypomethylation
chr14	106151401	106151500	3.49756e-11	1.92884e-10	-26.149	hypomethylation
chr15	21905701	21905800	1.01398e-44	2.14881e-43	-20.0593	hypomethylation
chr15	22043201	22043300	1.86841e-35	2.19973e-34	-22.8294	hypomethylation
chr15	29431401	29431500	6.39513e-123	6.77625e-121	-35.5918	hypomethylation
chr15	32269501	32269600	4.1517e-09	1.75965e-08	-21.5599	hypomethylation
chr15	40531901	40532000	6.27459e-29	4.43235e-28	-21.8546	hypomethylation
chr15	70489101	70489200	4.83756e-36	6.40733e-35	-20.6055	hypomethylation
chr15	78200401	78200500	1.01077e-38	1.53001e-37	-25.6944	hypomethylation
chr15	79384401	79384500	3.32245e-15	1.95581e-14	-20.1364	hypomethylation
chr15	101549201	101549300	1.50465e-43	2.6572e-42	-22.7067	hypomethylation
chr15	101549301	101549400	7.58733e-33	7.30864e-32	-29.7212	hypomethylation
chr16	318101	318200	4.93169e-48	3.44351e-47	-21.6139	hypomethylation
chr16	830901	831000	1.20868e-57	1.13934e-56	-21.4705	hypomethylation
chr16	2234501	2234600	2.91296e-35	1.52546e-34	-20.9262	hypomethylation
chr16	4717701	4717800	1.54501e-54	1.32397e-53	-23.8197	hypomethylation
chr16	12355101	12355200	9.77236e-98	2.04704e-96	-25.4694	hypomethylation
chr16	12355301	12355400	5.218e-48	3.5133e-47	-23.4629	hypomethylation
chr16	12355501	12355600	1.85489e-49	1.39877e-48	-20.8788	hypomethylation
chr16	12355901	12356000	1.55303e-83	2.25219e-82	-26.892	hypomethylation
chr16	21567001	21567100	0	0	-37.8902	hypomethylation
chr16	79454201	79454300	2.84599e-164	2.6827e-162	-26.9661	hypomethylation
chr16	82254001	82254100	2.88379e-20	8.97415e-20	-20.1967	hypomethylation
chr16	84885201	84885300	1.89447e-104	5.9526e-103	-36.1708	hypomethylation
chr16	85671101	85671200	1.14952e-62	1.1406e-61	-28.607	hypomethylation
chr16	86457601	86457700	7.35089e-138	3.46457e-136	-26.4867	hypomethylation
chr16	88442501	88442600	3.75793e-135	1.41693e-133	-35.4591	hypomethylation
chr16	89122301	89122400	4.6949e-46	2.95036e-45	-27.9244	hypomethylation
chr16	89122401	89122500	3.67451e-155	2.30913e-153	-30.6451	hypomethylation
chr16	89411101	89411200	1.46712e-30	6.4323e-30	-25.3584	hypomethylation
chr16	89638501	89638600	8.72618e-84	1.37092e-82	-22.6899	hypomethylation
chr17	21254001	21254100	1.98302e-133	2.35967e-131	-26.842	hypomethylation
chr17	29039801	29039900	9.23684e-20	4.39651e-19	-20.403	hypomethylation
chr17	38167201	38167300	1.91553e-122	1.62812e-120	-31.3479	hypomethylation
chr17	40120201	40120300	4.36835e-82	1.13002e-80	-23.8202	hypomethylation
chr17	42346801	42346900	3.38046e-36	3.1925e-35	-26.1652	hypomethylation
chr17	42346901	42347000	1.9759e-49	2.93901e-48	-40.0228	hypomethylation
chr17	43318001	43318100	1.26798e-35	1.16063e-34	-27.996	hypomethylation
chr17	45944401	45944500	4.30867e-147	8.54509e-145	-35.2438	hypomethylation
chr17	46035101	46035200	3.08705e-48	4.37309e-47	-23.0011	hypomethylation
chr17	47286401	47286500	2.40871e-35	2.17138e-34	-22.9697	hypomethylation
chr17	48258701	48258800	2.17555e-34	1.90351e-33	-31.398	hypomethylation
chr17	48706001	48706100	5.07969e-96	2.32482e-94	-32.7172	hypomethylation
chr17	56004501	56004600	2.80589e-11	9.93703e-11	-23.4724	hypomethylation
chr17	62045501	62045600	1.93186e-108	1.1494e-106	-26.5634	hypomethylation
chr17	64672301	64672400	1.07675e-74	2.28799e-73	-22.7037	hypomethylation
chr17	64948401	64948500	8.02469e-95	3.41032e-93	-26.7633	hypomethylation
chr17	66166001	66166100	2.93801e-23	1.6808e-22	-21.7901	hypomethylation
chr17	72852501	72852600	2.04596e-21	1.08686e-20	-20.9449	hypomethylation
chr17	73074501	73074600	2.42628e-38	2.44672e-37	-30.7638	hypomethylation
chr17	73546101	73546200	4.65082e-33	3.84319e-32	-20.2896	hypomethylation
chr17	73642601	73642700	2.01983e-47	2.79473e-46	-21.1147	hypomethylation
chr17	73780201	73780300	1.40212e-106	7.58382e-105	-25.7229	hypomethylation
chr17	73780301	73780400	1.29979e-156	3.86669e-154	-23.1506	hypomethylation
chr17	73996201	73996300	7.73966e-90	2.70874e-88	-35.8393	hypomethylation
chr17	75051801	75051900	2.24202e-24	1.34741e-23	-21.2656	hypomethylation
chr17	75956401	75956500	2.2955e-50	3.50193e-49	-21.2064	hypomethylation
chr17	76418001	76418100	4.54606e-78	1.08191e-76	-29.4382	hypomethylation
chr17	76498501	76498600	7.37751e-83	2.09019e-81	-29.4796	hypomethylation
chr17	76501501	76501600	8.93721e-95	3.54491e-93	-27.7402	hypomethylation
chr17	76501601	76501700	1.69214e-21	9.07001e-21	-24.3374	hypomethylation
chr17	76840401	76840500	1.78232e-06	4.69216e-06	20.9587	hypermethylation
chr17	77127101	77127200	3.38966e-25	2.07912e-24	-22.8557	hypomethylation
chr17	77134101	77134200	2.42331e-65	4.36908e-64	-25.1614	hypomethylation
chr17	77174201	77174300	1.57239e-28	1.10062e-27	-26.1616	hypomethylation
chr17	77373501	77373600	3.1757e-42	3.63355e-41	-21.8614	hypomethylation
chr17	77390001	77390100	1.01801e-199	6.05684e-197	-33.6924	hypomethylation
chr17	77679801	77679900	2.24477e-136	3.33892e-134	-32.2414	hypomethylation
chr17	79011001	79011100	8.96769e-75	1.97611e-73	-20.767	hypomethylation
chr17	79011101	79011200	1.18207e-39	1.27872e-38	-23.4284	hypomethylation
chr17	79431201	79431300	6.51094e-15	2.70896e-14	-21.8833	hypomethylation
chr17	79431301	79431400	1.80176e-25	1.11666e-24	-20.5612	hypomethylation
chr17	79799301	79799400	1.92689e-63	3.37188e-62	-30.715	hypomethylation
chr17	79816501	79816600	2.42053e-79	6.00059e-78	-23.6702	hypomethylation
chr17	79950201	79950300	1.23157e-28	8.72321e-28	-21.0135	hypomethylation
chr17	79950301	79950400	3.96634e-21	2.03435e-20	-22.0264	hypomethylation
chr17	79953001	79953100	1.6722e-118	1.24363e-116	-23.6458	hypomethylation
chr17	79954501	79954600	3.25428e-21	1.71345e-20	-32.9245	hypomethylation
chr17	79957501	79957600	1.04289e-48	1.51339e-47	-25.3226	hypomethylation
chr17	79957601	79957700	2.27004e-12	8.38886e-12	-26.087	hypomethylation
chr17	79958601	79958700	8.38556e-84	2.49458e-82	-35.707	hypomethylation
chr17	80820701	80820800	2.92631e-125	2.90178e-123	-23.7768	hypomethylation
chr17	80845101	80845200	5.91309e-39	6.0657e-38	-29.072	hypomethylation
chr17	80845301	80845400	4.29607e-47	5.80916e-46	-23.0759	hypomethylation
chr17	80847201	80847300	3.43224e-114	2.26898e-112	-31.232	hypomethylation
chr17	80968101	80968200	3.01395e-34	2.59885e-33	-31.4756	hypomethylation
chr17	80968201	80968300	6.48609e-19	3.0386e-18	-22.8702	hypomethylation
chr17	81043001	81043100	2.25251e-26	1.48908e-25	-20.6975	hypomethylation
chr18	13262101	13262200	5.35494e-48	6.31775e-47	-21.5768	hypomethylation
chr18	14785001	14785100	1.97675e-05	4.08129e-05	-22.8359	hypomethylation
chr18	44545701	44545800	4.17882e-61	1.15037e-59	-21.3273	hypomethylation
chr18	75618301	75618400	1.93338e-14	7.98348e-14	-20.5425	hypomethylation
chr18	76367001	76367100	6.12182e-17	2.97398e-16	-23.0977	hypomethylation
chr18	77199401	77199500	9.05959e-44	9.35242e-43	-23.7926	hypomethylation
chr18	77387801	77387900	1.8337e-52	3.02875e-51	-34.8031	hypomethylation
chr18	77638301	77638400	7.72901e-50	1.06385e-48	-27.1078	hypomethylation
chr18	77638401	77638500	1.88062e-83	1.55313e-81	-26.4057	hypomethylation
chr19	437001	437100	1.22721e-49	5.14792e-48	-28.456	hypomethylation
chr19	2717601	2717700	5.90089e-71	5.77572e-69	-28.9735	hypomethylation
chr19	27883001	27883100	1.13013e-20	1.18516e-19	-22.3808	hypomethylation
chr19	28808401	28808500	1.52861e-45	5.61068e-44	-27.5624	hypomethylation
chr19	45033401	45033500	4.06974e-11	2.34318e-10	-21.9995	hypomethylation
chr19	46545601	46545700	1.10017e-11	6.87337e-11	-23.9896	hypomethylation
chr19	49529001	49529100	1.34524e-35	3.95011e-34	-24.5203	hypomethylation
chr19	49542001	49542100	2.68065e-36	8.74596e-35	-25.6901	hypomethylation
chr19	55454101	55454200	4.53383e-24	6.65649e-23	-30.2718	hypomethylation
chr19	59073401	59073500	3.92014e-54	1.91849e-52	-20.0405	hypomethylation
chr20	1975301	1975400	9.97032e-245	5.8892e-243	-32.739	hypomethylation
chr20	1975401	1975500	7.89537e-93	2.79815e-91	-31.2672	hypomethylation
chr20	25833901	25834000	2.46429e-34	2.91118e-33	-20.1812	hypomethylation
chr20	42984301	42984400	4.28489e-89	1.0847e-87	-28.552	hypomethylation
chr20	42984801	42984900	6.59556e-24	6.49304e-23	-27.6928	hypomethylation
chr20	46376601	46376700	6.95682e-49	1.0273e-47	-28.6075	hypomethylation
chr20	47180001	47180100	4.30023e-26	4.48241e-25	-21.2615	hypomethylation
chr20	52687001	52687100	1.8512e-57	3.28037e-56	-25.0984	hypomethylation
chr20	56236001	56236100	3.65397e-19	2.58997e-18	-22.404	hypomethylation
chr20	57393201	57393300	8.03371e-64	1.58177e-62	-35.4117	hypomethylation
chr20	59358101	59358200	3.59678e-06	1.06226e-05	-22.4159	hypomethylation
chr20	60470001	60470100	9.12888e-92	2.69609e-90	-38.8412	hypomethylation
chr20	60495301	60495400	4.17791e-77	9.25419e-76	-22.6766	hypomethylation
chr20	62209401	62209500	1.36854e-271	1.21254e-269	-30.4385	hypomethylation
chr20	62209501	62209600	0	0	-33.0715	hypomethylation
chr20	62209601	62209700	2.55632e-242	1.13246e-240	-35.4199	hypomethylation
chr20	62433001	62433100	2.54732e-21	2.14948e-20	-23.6241	hypomethylation
chr20	62745201	62745300	1.81096e-21	1.60453e-20	-21.5787	hypomethylation
chr21	10883501	10883600	8.51049e-46	7.50861e-45	-22.5821	hypomethylation
chr21	25491301	25491400	2.55009e-06	5.75551e-06	-23.0788	hypomethylation
chr21	43185701	43185800	3.97959e-55	4.29134e-54	-23.8802	hypomethylation
chr21	45246401	45246500	7.13643e-146	3.46297e-144	-26.9193	hypomethylation
chr21	47516901	47517000	7.8686e-06	1.697e-05	-22.8548	hypomethylation
chr21	47560601	47560700	3.09622e-69	6.00979e-68	-29.8728	hypomethylation
chr21	47560701	47560800	3.17937e-73	7.714e-72	-30.8521	hypomethylation
chr22	48027601	48027700	4.08249e-31	7.75261e-30	-22.2579	hypomethylation
chr22	48476301	48476400	9.06552e-28	1.14769e-26	-27.2396	hypomethylation
chr22	49852101	49852200	6.46184e-09	1.63613e-08	-20.4264	hypomethylation

## Sheet: c
c. Differentially expressed genes (DEG) between tumor and normal samples in H-FLAC
GeneID	GeneName	Log2FoldChange	pvalue	padjust
ENSG00000108821.9	COL1A1	4.1546581680758	6.5924948001204e-121	1.82908768229341e-116
ENSG00000168542.8	COL3A1	3.47065651548552	2.30602345483418e-111	3.19903103771872e-107
ENSG00000131747.10	TOP2A	4.49942366524906	1.25585556080887e-58	1.16145708448807e-54
ENSG00000117724.8	CENPF	3.91640276707452	3.19201398011681e-43	2.21406069695852e-39
ENSG00000066279.12	ASPM	3.94646874649233	5.4843050090684e-43	3.04324084953205e-39
ENSG00000124693.2	HIST1H3B	4.18344059125082	3.28296719982936e-40	1.51809874932109e-36
ENSG00000166923.6	GREM1	5.18253932257487	5.26128215521763e-38	2.08534676280733e-34
ENSG00000148773.8	MKI67	3.61463703777826	3.32291618668851e-37	1.15242886999591e-33
ENSG00000164932.8	CTHRC1	4.74570883388682	2.21489070694269e-35	6.82801585156945e-32
ENSG00000164692.13	COL1A2	1.88529121907365	4.71844831499958e-35	1.30913348499663e-31
ENSG00000175130.6	MARCKSL1	3.02803299365438	4.4050625576918e-33	1.11107691511963e-29
ENSG00000034063.9	UHRF1	2.58465919316632	7.17067968219698e-33	1.65792089818796e-29
ENSG00000137804.8	NUSAP1	3.00245795481622	1.58090762130938e-31	3.3740216887099e-28
ENSG00000170312.11	CDK1	2.96218793595459	3.07509177793855e-31	6.09417295563608e-28
ENSG00000138180.11	CEP55	4.05144786329727	5.02242149797137e-31	9.28980563074771e-28
ENSG00000197381.11	ADARB1	-2.15513083391033	7.27014180170964e-31	1.26068802680271e-27
ENSG00000104738.12	MCM4	2.83438160281281	8.19236773964479e-31	1.26276246075803e-27
ENSG00000130635.11	COL5A1	1.64723780110465	7.83359617963285e-31	1.26276246075803e-27
ENSG00000110492.11	MDK	3.63005806970708	3.68135360084116e-30	5.37574503449147e-27
ENSG00000118193.7	KIF14	4.65598525426215	1.41860227412582e-29	1.96795600478104e-26
ENSG00000186340.10	THBS2	2.80628063989164	7.2694592234185e-29	9.60434029303554e-26
ENSG00000114346.9	ECT2	2.79374477858777	2.97905094108042e-28	3.75698947092165e-25
ENSG00000088325.11	TPX2	4.6873452666338	9.42706414305309e-28	1.13719084630003e-24
ENSG00000038427.11	VCAN	1.84989148815242	1.34450614962582e-27	1.55430513005701e-24
ENSG00000113368.7	LMNB1	2.13796965131958	1.88236683021954e-27	2.08905070817765e-24
ENSG00000123473.11	STIL	3.55294124376984	2.45210978313722e-27	2.61668407435162e-24
ENSG00000137812.15	CASC5	3.27801937960563	2.71812182497011e-27	2.79312185310354e-24
ENSG00000196747.3	HIST1H2AI	4.57096329044305	3.11641213161932e-27	3.08803052113493e-24
ENSG00000076382.12	SPAG5	2.92675447452695	3.86887992630554e-27	3.54489221010624e-24
ENSG00000109805.5	NCAPG	3.60177167024086	3.90808845578542e-27	3.54489221010624e-24
ENSG00000233224.1	HIST1H2AM	3.42931500454456	3.96077341911312e-27	3.54489221010624e-24
ENSG00000162545.5	CAMK2N1	-2.27026721129552	8.23154359163331e-27	7.13700552968332e-24
ENSG00000059573.4	ALDH18A1	2.03643529860714	1.01362919350098e-26	8.5221642344499e-24
ENSG00000158373.7	HIST1H2BD	2.36796291855154	2.64692537884294e-26	2.15996895988228e-23
ENSG00000138160.4	KIF11	2.74522412961294	4.64965020083019e-26	3.68584413777239e-23
ENSG00000165905.12	GYLTL1B	4.3154764952646	1.11837117669171e-25	8.61922452703097e-23
ENSG00000171848.9	RRM2	3.8087900511424	2.70978373685513e-25	2.03197161564988e-22
ENSG00000024526.12	DEPDC1	4.66984125132946	5.3372529665272e-25	3.83313844244008e-22
ENSG00000167553.10	TUBA1C	2.18253458048958	5.38808431267483e-25	3.83313844244008e-22
ENSG00000090889.10	KIF4A	4.57644399019495	1.22390070048373e-24	8.4892812337303e-22
ENSG00000184825.4	HIST1H2AH	4.25955791495504	2.28305963500917e-24	1.50817832317451e-21
ENSG00000117399.9	CDC20	5.1411691277613	5.04491371827724e-24	3.25514258403726e-21
ENSG00000126787.8	DLGAP5	5.16013473602164	1.76446205478878e-23	1.11261362977533e-20
ENSG00000198826.6	ARHGAP11A	2.47249270319543	2.20186431714378e-23	1.35757167731454e-20
ENSG00000165215.5	CLDN3	3.39860408508553	2.44056352371274e-23	1.47203119490022e-20
ENSG00000166851.10	PLK1	3.32628713223743	2.74741866676115e-23	1.62185384913379e-20
ENSG00000011426.6	ANLN	4.16269948711692	6.21989036095675e-23	3.59522620968219e-20
ENSG00000162063.8	CCNF	2.46259866747867	6.75372484731756e-23	3.8241244058944e-20
ENSG00000102265.7	TIMP1	2.07924419144311	9.47156486471244e-23	5.25577134342893e-20
ENSG00000122952.12	ZWINT	3.31936787416555	2.99821450631451e-22	1.63108747995482e-19
ENSG00000185130.4	HIST1H2BL	4.03467164186504	6.86389082035646e-22	3.66228174636134e-19
ENSG00000127831.6	VIL1	5.70888777152361	1.07519654650096e-21	5.62855248729606e-19
ENSG00000101003.8	GINS1	4.40155703791524	1.25216568546334e-21	6.43358091540379e-19
ENSG00000096696.9	DSP	3.19179863307997	1.68102354655628e-21	8.47999969076435e-19
ENSG00000073111.9	MCM2	2.54783704419159	3.72873136539369e-21	1.84738663808657e-18
ENSG00000117650.8	NEK2	4.1505643452264	4.3934261028502e-21	2.13851942497506e-18
ENSG00000111206.8	FOXM1	3.29716400180259	5.25019956216702e-21	2.51149632504007e-18
ENSG00000138778.7	CENPE	2.37745788753819	6.56562406171617e-21	3.08751253546297e-18
ENSG00000106462.6	EZH2	2.9335138428398	7.33410823448901e-21	3.39141388276496e-18
ENSG00000169255.9	B3GALNT1	-1.77068452418855	7.75370953009945e-21	3.52666673627228e-18
ENSG00000184661.9	CDCA2	4.20261562749549	8.77578135702245e-21	3.92716215726755e-18
ENSG00000165304.3	MELK	4.72883411612268	1.52661145376733e-20	6.72314837853565e-18
ENSG00000183856.6	IQGAP3	4.2026350053968	2.71362256317852e-20	1.17639778149044e-17
ENSG00000189159.11	HN1	1.70363451388342	3.17324503834827e-20	1.35448743983035e-17
ENSG00000101057.11	MYBL2	4.84788212984298	3.87124606959541e-20	1.62738973031704e-17
ENSG00000133026.8	MYH10	-1.73482107923728	4.92551473553823e-20	2.03967770652997e-17
ENSG00000155660.6	PDIA4	2.48127094889283	7.47562257784352e-20	3.0501639473863e-17
ENSG00000094804.5	CDC6	3.98333351501674	8.04171041493867e-20	3.23358341249961e-17
ENSG00000135476.7	ESPL1	3.34311183042947	9.01801303580182e-20	3.57435388111888e-17
ENSG00000188987.2	HIST1H4D	2.47384557898248	1.21651246764865e-19	4.75382231195943e-17
ENSG00000154096.9	THY1	2.43238262280412	1.43976454756995e-19	5.54809269060113e-17
ENSG00000183010.12	PYCR1	4.35174464518866	1.81862254309726e-19	6.91201129564844e-17
ENSG00000184357.3	HIST1H1B	3.82207101695387	2.42521353125727e-19	9.09291208442336e-17
ENSG00000184445.7	KNTC1	1.8057941481915	2.58072361095263e-19	9.54695687811744e-17
ENSG00000134690.6	CDCA8	4.5760318572684	3.13987686882792e-19	1.14626162796882e-16
ENSG00000123131.8	PRDX4	2.00051695690104	3.72769498412532e-19	1.34318048486438e-16
ENSG00000156970.8	BUB1B	3.99796824882418	4.14037466866238e-19	1.47275250233382e-16
ENSG00000182611.3	HIST1H2AJ	3.24251031006376	4.33276076563516e-19	1.52167654990566e-16
ENSG00000244306.5	CTD-2314B22.3	3.26113202040482	5.29176647105232e-19	1.83525075924183e-16
ENSG00000197697.3	HIST1H2BE	2.97132365544143	7.0173383262017e-19	2.37906782077127e-16
ENSG00000198554.7	WDHD1	2.44336845670533	7.03130514699024e-19	2.37906782077127e-16
ENSG00000080986.8	NDC80	3.52028722569562	1.00819185984913e-18	3.37015459656795e-16
ENSG00000090006.13	LTBP4	-2.61195870572667	1.28594210333459e-18	4.24743614964503e-16
ENSG00000103460.12	TOX3	3.67053403704334	2.43288077381345e-18	7.9412090669946e-16
ENSG00000089685.10	BIRC5	4.5715570933557	2.70558298822446e-18	8.72865116375437e-16
ENSG00000121068.9	TBX2	-2.00117241235855	2.78490069343799e-18	8.88127238384334e-16
ENSG00000182572.2	HIST1H3I	3.51336574734471	3.53678553428645e-18	1.11509221191793e-15
ENSG00000239672.3	NME1	2.83748271596165	4.287221365667e-18	1.33650513247675e-15
ENSG00000198558.2	HIST1H4L	4.21469015484962	4.41264373568696e-18	1.36032000496261e-15
ENSG00000146670.5	CDCA5	4.57317252545765	4.71682492573262e-18	1.43811326993903e-15
ENSG00000134247.9	PTGFRN	1.83801135580973	4.91315978661604e-18	1.4816915030398e-15
ENSG00000119888.6	EPCAM	2.39017419682103	5.64837695559111e-18	1.68509912508468e-15
ENSG00000187990.4	HIST1H2BG	2.77148913828103	5.8791872674248e-18	1.73529841207129e-15
ENSG00000169679.10	BUB1	3.498096106601	6.01522210655287e-18	1.75676144575062e-15
ENSG00000198374.3	HIST1H2AL	3.15065330125307	6.88783415876989e-18	1.99065582015699e-15
ENSG00000168242.3	HIST1H2BI	3.21770853454705	7.5088839589164e-18	2.14065615962943e-15
ENSG00000175063.12	UBE2C	5.02792845734243	7.56115709654657e-18	2.14065615962943e-15
ENSG00000115306.11	SPTBN1	-1.74804275420941	9.85614153041585e-18	2.74770586222755e-15
ENSG00000160957.8	RECQL4	3.39399461036923	9.9034271480539e-18	2.74770586222755e-15
ENSG00000118785.9	SPP1	4.43449894597541	1.00822717428893e-17	2.7696299951135e-15
ENSG00000051341.9	POLQ	3.63549908623023	1.0943663446835e-17	2.97678374835721e-15
ENSG00000071539.9	TRIP13	3.1008565197059	1.10843511883903e-17	2.98577984196008e-15
ENSG00000204262.7	COL5A2	1.64340024721174	1.27800593594413e-17	3.4094494896894e-15
ENSG00000135451.8	TROAP	4.37324369062451	1.79776464013911e-17	4.75037904196758e-15
ENSG00000157456.3	CCNB2	3.70419810222413	2.40119810346914e-17	6.28502277176898e-15
ENSG00000070778.8	PTPN21	-1.60723474585056	3.96800806794173e-17	1.02890078359853e-14
ENSG00000117308.10	GALE	1.93918390439448	5.06272506929264e-17	1.30060469488448e-14
ENSG00000171320.10	ESCO2	4.26413658213527	5.17254113864569e-17	1.31662526506169e-14
ENSG00000142945.8	KIF2C	4.3671909005627	6.06900704112936e-17	1.53076909414667e-14
ENSG00000146166.12	LGSN	4.96906447705318	6.86506277988093e-17	1.71595645790808e-14
ENSG00000046604.8	DSG2	2.28271382162273	8.31112503635522e-17	2.05885860833639e-14
ENSG00000003147.13	ICA1	1.55008491549477	8.4538327622693e-17	2.07567778751471e-14
ENSG00000134709.6	HOOK1	2.42081374453253	8.6560920486535e-17	2.10669538499905e-14
ENSG00000174371.12	EXO1	4.90466751390731	8.76197809451804e-17	2.11392245419481e-14
ENSG00000104415.9	WISP1	2.72550704322085	9.8603115756788e-17	2.35839952299318e-14
ENSG00000196787.2	HIST1H2AG	3.23425196484455	1.06047063117195e-16	2.51476561212527e-14
ENSG00000258947.2	TUBB3	5.60445177946834	1.24143973526603e-16	2.91896147923356e-14
ENSG00000105971.10	CAV2	-2.41452062974697	1.33544455832669e-16	3.11360582107344e-14
ENSG00000183598.3	HIST2H3D	4.6894843038636	1.66936542232035e-16	3.85971197018984e-14
ENSG00000003249.9	DBNDD1	2.87486688279374	1.71366640782096e-16	3.92939458553658e-14
ENSG00000116191.13	RALGPS2	1.72954692677194	2.67277438981003e-16	6.07837093813765e-14
ENSG00000198018.6	ENTPD7	1.39163888339811	2.75025429926264e-16	6.20372402707659e-14
ENSG00000143977.9	SNRPG	1.37675454384866	2.81900108154497e-16	6.30751491995686e-14
ENSG00000104635.9	SLC39A14	2.66506630457321	3.03854323473783e-16	6.74435056382408e-14
ENSG00000110347.7	MMP12	5.27095866830095	3.10921716443298e-16	6.84644684342801e-14
ENSG00000137648.12	TMPRSS4	3.39838846983089	3.19560549589311e-16	6.98126570736649e-14
ENSG00000173898.7	SPTBN2	2.77796162278122	5.67047275403913e-16	1.20097150046424e-13
ENSG00000182010.6	RTKN2	-2.81832979450918	6.65663828746963e-16	1.38863480666049e-13
ENSG00000017373.11	SRCIN1	3.15526852830202	6.7127883602474e-16	1.38989785861988e-13
ENSG00000198366.5	HIST1H3A	2.60783027708334	6.98826560246474e-16	1.43621799363248e-13
ENSG00000166557.8	TMED3	1.51379576432364	7.71109946356604e-16	1.57312098982823e-13
ENSG00000168274.3	HIST1H2AE	2.42115791026786	7.78821058024269e-16	1.57725476313017e-13
ENSG00000147689.12	FAM83A	4.11625592258462	8.8702551515919e-16	1.78337122594868e-13
ENSG00000237649.3	KIFC1	3.55843974416243	1.02226034508418e-15	2.04047577513385e-13
ENSG00000144230.12	GPR17	-2.89805302702402	1.13921813171553e-15	2.25768621888911e-13
ENSG00000178999.8	AURKB	5.05787685325269	1.15694812613834e-15	2.2765621106176e-13
ENSG00000065328.12	MCM10	4.42128398955348	1.1708961436043e-15	2.27676316588357e-13
ENSG00000127603.19	MACF1	-1.78583080173342	1.17346236338565e-15	2.27676316588357e-13
ENSG00000013810.14	TACC3	1.94151043827655	1.24992592377321e-15	2.40827741354775e-13
ENSG00000112742.5	TTK	3.72735354518159	1.48555884275437e-15	2.84254000636e-13
ENSG00000134057.10	CCNB1	3.36778660465559	1.59417234525774e-15	3.02947340542302e-13
ENSG00000213949.4	ITGA1	-1.47750521974857	1.75222890515138e-15	3.30718305941667e-13
ENSG00000115233.7	PSMD14	1.18926849660493	1.82318996012108e-15	3.41786523267293e-13
ENSG00000100234.11	TIMP3	-2.1574353771428	1.99220922805293e-15	3.68492300215524e-13
ENSG00000143228.8	NUF2	4.46244526785169	1.9825630099078e-15	3.68492300215524e-13
ENSG00000072571.15	HMMR	3.18380467339434	2.03901357612403e-15	3.72716413094227e-13
ENSG00000176890.11	TYMS	2.44283328566911	2.0419136705829e-15	3.72716413094227e-13
ENSG00000164694.12	FNDC1	2.86416789824198	2.13209691760564e-15	3.86634176333127e-13
ENSG00000241978.5	AKAP2	-1.95763926929819	2.2417422527383e-15	4.03877524689767e-13
ENSG00000112473.12	SLC39A7	1.28930622428482	2.62980616585345e-15	4.70735303687767e-13
ENSG00000152818.14	UTRN	-1.10804664843565	2.6727737744842e-15	4.75359669058104e-13
ENSG00000123975.4	CKS2	2.62653064886798	3.06617343217345e-15	5.41853387743009e-13
ENSG00000137259.2	HIST1H2AB	3.44734625395431	3.52669555540414e-15	6.19292203700556e-13
ENSG00000118705.12	RPN2	1.90609385674441	3.68465540270946e-15	6.42960780806125e-13
ENSG00000106077.14	ABHD11	1.8479468687304	3.75177902933384e-15	6.50581932305421e-13
ENSG00000225210.5	AL589743.1	2.75698414827155	4.24764613962512e-15	7.31993429465211e-13
ENSG00000171992.8	SYNPO	-1.45736962109803	4.62285129254864e-15	7.9173462414668e-13
ENSG00000109686.12	SH3D19	-1.64946241255567	4.71486385376757e-15	8.02539249219516e-13
ENSG00000163697.12	APBB2	-1.00111723755699	4.75426084332297e-15	8.0431077498778e-13
ENSG00000203813.4	HIST1H3H	2.66408309896426	5.77018009210087e-15	9.70264525183871e-13
ENSG00000065054.9	SLC9A3R2	-1.63792309800263	5.83359510938983e-15	9.72588360812925e-13
ENSG00000149260.10	CAPN5	2.27156352534576	5.85410907391452e-15	9.72588360812925e-13
ENSG00000168496.3	FEN1	2.18389566791976	7.35871146171287e-15	1.21528243753109e-12
ENSG00000173207.8	CKS1B	2.25773070529215	8.21096831986268e-15	1.34800778718692e-12
ENSG00000108829.9	LRRC59	1.48805035205534	8.28955176067281e-15	1.35290360941098e-12
ENSG00000136108.10	CKAP2	1.57710605971187	8.7090380835779e-15	1.41305416157233e-12
ENSG00000197061.3	HIST1H4C	1.66104368340697	8.8548243821571e-15	1.42835524699389e-12
ENSG00000203812.2	HIST2H2AA4	1.98003597545783	9.17148619902138e-15	1.47088372596444e-12
ENSG00000173517.6	PEAK1	-1.21228038638	1.09092351892787e-14	1.73952143865826e-12
ENSG00000137474.15	MYO7A	1.78492485138197	1.10813810763724e-14	1.75687381693687e-12
ENSG00000186185.9	KIF18B	4.47047674498117	1.36297899577979e-14	2.14862796806309e-12
ENSG00000137807.9	KIF23	3.03642666386724	1.42789012742186e-14	2.23823794267342e-12
ENSG00000105388.10	CEACAM5	3.6279507107099	1.79373505051347e-14	2.79590893126384e-12
ENSG00000151067.16	CACNA1C	-1.27268879586947	1.81546552502041e-14	2.81397156378163e-12
ENSG00000151725.7	MLF1IP	2.87176790215187	1.84608971135431e-14	2.84554216897364e-12
ENSG00000123485.7	HJURP	4.32040306532603	2.00644534777318e-14	3.07562575546779e-12
ENSG00000159433.7	STARD9	-1.89701603512181	2.03655673890226e-14	3.10463003960677e-12
ENSG00000186994.7	KANK3	-2.77760310821118	2.10128291537341e-14	3.18579751295275e-12
ENSG00000087586.13	AURKA	3.61278145124453	2.19131454100908e-14	3.30013301091926e-12
ENSG00000197153.3	HIST1H3J	3.17766050866105	2.20048515775838e-14	3.30013301091926e-12
ENSG00000180198.11	RCC1	2.0534892242053	2.25875992819747e-14	3.36931689289455e-12
ENSG00000011105.7	TSPAN9	-1.30335437307581	2.28354516108791e-14	3.38807275371037e-12
ENSG00000112984.7	KIF20A	3.20923215073193	2.39636733664075e-14	3.53655381676051e-12
ENSG00000060718.14	COL11A1	6.59923742948531	2.56200293474829e-14	3.76099319706833e-12
ENSG00000128512.15	DOCK4	-1.73460973390595	2.72383214762953e-14	3.9775117334727e-12
ENSG00000233822.3	HIST1H2BN	2.29231738166797	2.7855909978701e-14	4.04639906994271e-12
ENSG00000137573.9	SULF1	2.84388270606269	3.30436666546139e-14	4.77498193402221e-12
ENSG00000163808.12	KIF15	3.20225584077244	3.87325346931754e-14	5.56805272052929e-12
ENSG00000182272.7	B4GALNT4	5.03841154244904	4.09444991244216e-14	5.85569653714988e-12
ENSG00000187243.12	MAGED4B	3.61628863292816	4.12755967021962e-14	5.87277656667914e-12
ENSG00000105137.8	SYDE1	-1.27955313279838	4.41782489672817e-14	6.25370162039404e-12
ENSG00000177469.12	PTRF	-1.94992378941655	4.46118800515009e-14	6.2830284874563e-12
ENSG00000197256.6	KANK2	-1.83026191903743	4.73058069955e-14	6.62878593479872e-12
ENSG00000053372.4	MRTO4	1.91986828911918	4.90754048961651e-14	6.84219652685477e-12
ENSG00000117594.5	HSD11B1	-1.50061574039742	5.36225784370932e-14	7.40178327729926e-12
ENSG00000175832.8	ETV4	3.67594400048792	5.35866878227507e-14	7.40178327729926e-12
ENSG00000091651.4	ORC6	3.13774317941228	5.54755493468131e-14	7.6196490922145e-12
ENSG00000100526.15	CDKN3	3.56618157403394	5.61370396733761e-14	7.67252298393015e-12
ENSG00000177119.11	ANO6	-1.43251136718091	6.01469706448124e-14	8.18028284578589e-12
ENSG00000106004.4	HOXA5	-2.02779144518467	6.56832074825802e-14	8.88966142245945e-12
ENSG00000214530.3	STARD10	1.6448460857466	7.33879302727453e-14	9.88421420105494e-12
ENSG00000214039.4	RP11-474D1.3	6.61766553336576	7.71717433516393e-14	1.03436232816002e-11
ENSG00000143179.8	UCK2	1.81973048036346	8.76282895257165e-14	1.16346965913449e-11
ENSG00000160161.5	CILP2	4.13298798129884	8.76428757466599e-14	1.16346965913449e-11
ENSG00000147536.7	GINS4	3.37145250822631	8.96737741666773e-14	1.1847613639307e-11
ENSG00000254726.2	MEX3A	4.03240694323484	9.15875555286883e-14	1.20431124556562e-11
ENSG00000160949.12	TONSL	2.45786307749041	1.07968376633267e-13	1.41301066494812e-11
ENSG00000196331.5	HIST1H2BO	3.34122867199202	1.11580803041271e-13	1.45343163398125e-11
ENSG00000136026.9	CKAP4	1.65273243923879	1.36801247133713e-13	1.77362177650695e-11
ENSG00000127920.5	GNG11	-2.13676601704163	1.41286581904184e-13	1.82325405345655e-11
ENSG00000166123.9	GPT2	4.03238429850381	1.48640615671787e-13	1.90927494528413e-11
ENSG00000112419.10	PHACTR2	-1.45387227299516	1.64952892252598e-13	2.10904055094393e-11
ENSG00000227036.2	LINC00511	3.66768179816357	1.69493757344508e-13	2.15715793464374e-11
ENSG00000175643.7	RMI2	2.89800492919261	1.7516982806686e-13	2.21921775329454e-11
ENSG00000169607.8	CKAP2L	2.98583812639527	1.89324272745598e-13	2.38763724878482e-11
ENSG00000168439.12	STIP1	1.59082661160853	1.93884650821147e-13	2.43408580861209e-11
ENSG00000241684.1	ADAMTS9-AS2	-2.31007786129583	1.95164169886732e-13	2.43911256464297e-11
ENSG00000105011.4	ASF1B	3.06905716115766	1.97045046054421e-13	2.45157614474435e-11
ENSG00000250280.2	RP11-305O6.3	-1.79508284535545	2.11320112197207e-13	2.60581178351623e-11
ENSG00000133110.10	POSTN	2.50867166821608	2.14646837148762e-13	2.63512234366921e-11
ENSG00000186193.7	SAPCD2	4.6343867235265	2.27258523482587e-13	2.7776597947244e-11
ENSG00000146731.6	CCT6A	1.47366266476374	2.3218319819954e-13	2.82540475177466e-11
ENSG00000137558.3	PI15	2.70658715632711	2.37728797365433e-13	2.88025566939037e-11
ENSG00000196497.11	IPO4	2.06164424459793	2.4159454640842e-13	2.91436551743549e-11
ENSG00000103034.10	NDRG4	-1.87210367146063	2.8552923634051e-13	3.42944097933656e-11
ENSG00000075218.14	GTSE1	3.78426300537707	3.13001970738331e-13	3.74320675781681e-11
ENSG00000143621.12	ILF2	1.19565784551679	3.2187049648109e-13	3.83274546131667e-11
ENSG00000092853.9	CLSPN	3.63394417595158	3.4125682416872e-13	4.04622674639365e-11
ENSG00000164109.9	MAD2L1	3.41663878864847	3.54067487736221e-13	4.18025636052828e-11
ENSG00000166803.6	KIAA0101	3.50814307245302	3.82661000063135e-13	4.49869891811511e-11
ENSG00000165757.8	KIAA1462	-2.17113480575198	3.95958546608108e-13	4.63538813318226e-11
ENSG00000088387.13	DOCK9	-1.51459790110641	4.17340048741341e-13	4.86516792114643e-11
ENSG00000163468.10	CCT3	1.47794938326806	4.2243180774618e-13	4.90392071377313e-11
ENSG00000129173.8	E2F8	2.79161147677547	4.25387030891644e-13	4.91765132170361e-11
ENSG00000119969.10	HELLS	2.18640739662065	4.3377819727428e-13	4.993848997251e-11
ENSG00000182481.4	KPNA2	3.04782418343075	4.37341157470893e-13	5.01406215455783e-11
ENSG00000088882.7	CPXM1	2.84407660517163	4.73128628186282e-13	5.40203859630798e-11
ENSG00000168078.5	PBK	5.07266873712263	4.75634398774814e-13	5.40839196475706e-11
ENSG00000049283.13	EPN3	3.5702107890225	4.99947750293665e-13	5.66165319669295e-11
ENSG00000175497.12	DPP10	4.66852709059207	5.3632975639266e-13	6.04897117524973e-11
ENSG00000077152.5	UBE2T	3.40976046367665	6.9324450203905e-13	7.75567286656187e-11
ENSG00000204301.5	NOTCH4	-1.91264612619162	7.97334752890788e-13	8.88435852166864e-11
ENSG00000197467.9	COL13A1	-2.50571476131102	8.13535657511152e-13	9.02861872705877e-11
ENSG00000102384.9	CENPI	2.61727284163227	8.23646458151508e-13	9.06828213548158e-11
ENSG00000105227.10	PRX	-3.03028514310879	8.46938223597669e-13	9.287866013327e-11
ENSG00000157654.13	PALM2-AKAP2	-1.50817347736232	8.84512768572418e-13	9.66173494647313e-11
ENSG00000198873.10	GRK5	-2.09754916729011	9.45017072627521e-13	1.02821563451179e-10
ENSG00000068001.9	HYAL2	-1.28504482072585	9.85058637495527e-13	1.0675957772388e-10
ENSG00000076344.11	RGS11	-2.06450467047175	1.02229956551107e-12	1.10364597062663e-10
ENSG00000162194.8	C11orf48	1.24053609531051	1.05128787993137e-12	1.13054194684867e-10
ENSG00000183048.7	SLC25A10	2.9361709451311	1.05768832922265e-12	1.13303330865955e-10
ENSG00000099953.5	MMP11	3.91937754626079	1.09806786249656e-12	1.17176510942181e-10
ENSG00000164749.7	HNF4G	3.81393893202705	1.10840815069563e-12	1.17826759161112e-10
ENSG00000166451.9	CENPN	1.92263811025281	1.1838296143003e-12	1.25363941407488e-10
ENSG00000169507.5	SLC38A11	2.45980613639606	1.21382253696884e-12	1.28051354707986e-10
ENSG00000168528.7	SERINC2	2.0701001353899	1.25478649678765e-12	1.31871406641566e-10
ENSG00000203814.5	HIST2H2BF	2.23740493500039	1.29433523598521e-12	1.35514457065697e-10
ENSG00000104290.6	FZD3	2.40126299979527	1.49762351967404e-12	1.55623837278488e-10
ENSG00000185624.10	P4HB	1.59129481541905	1.53444930658462e-12	1.58855582131307e-10
ENSG00000137726.11	FXYD6	-1.78942184111215	1.55413656184045e-12	1.60295609324399e-10
ENSG00000160688.14	FLAD1	1.4127279712198	1.59211605531608e-12	1.63604666499054e-10
ENSG00000165238.12	WNK2	2.87947407113276	1.63366194427727e-12	1.67254430420564e-10
ENSG00000165474.5	GJB2	3.95773886874999	1.64792945459717e-12	1.68094862933083e-10
ENSG00000233237.2	LINC00472	-2.64085619062514	1.71181801189534e-12	1.73972127252879e-10
ENSG00000164855.11	TMEM184A	1.6177693621091	1.76598777122171e-12	1.78822374863308e-10
ENSG00000254986.3	DPP3	1.81857022833208	2.04956912986192e-12	2.06782892756432e-10
ENSG00000115163.10	CENPA	4.42069020975247	2.24167621607102e-12	2.25345313822067e-10
ENSG00000152527.9	PLEKHH2	-2.30648497337112	2.25554215100708e-12	2.25920638915853e-10
ENSG00000039523.13	FAM65A	-1.25415061133727	2.3267159152634e-12	2.30838348760645e-10
ENSG00000115541.6	HSPE1	1.73360798610235	2.33791948105033e-12	2.30838348760645e-10
ENSG00000238018.1	AC093110.3	-1.89087429417137	2.333409801717e-12	2.30838348760645e-10
ENSG00000122861.11	PLAU	1.56325548673883	2.37382882733201e-12	2.3355276884513e-10
ENSG00000088340.11	FER1L4	2.11190391824217	2.52397700572551e-12	2.47447851674396e-10
ENSG00000143321.14	HDGF	1.23819095159672	2.57896890080975e-12	2.51948916031573e-10
ENSG00000143870.8	PDIA6	1.37318575838296	3.04731424326498e-12	2.96658714664515e-10
ENSG00000140650.7	PMM2	1.12274935086198	3.21891174560787e-12	3.12268204132484e-10
ENSG00000116478.7	HDAC1	1.17194734784585	3.48336784315585e-12	3.36590576269937e-10
ENSG00000144554.6	FANCD2	1.8538179583758	3.49389388955639e-12	3.36590576269937e-10
ENSG00000102144.9	PGK1	1.14681776471942	3.63277018898131e-12	3.48758508281268e-10
ENSG00000187800.9	PEAR1	-2.14732139048722	3.72700476786204e-12	3.56571542359766e-10
ENSG00000173457.6	PPP1R14B	1.95678598501612	3.75920304533863e-12	3.5841611165952e-10
ENSG00000076604.10	TRAF4	1.7587246575281	3.88261067580551e-12	3.68914497261041e-10
ENSG00000197846.3	HIST1H2BF	2.87775988441591	4.29345882493708e-12	4.06559778491056e-10
ENSG00000241468.3	ATP5J2	1.19528846484863	4.55103707442837e-12	4.29484774251752e-10
ENSG00000132768.9	DPH2	1.67645653463247	4.96390460576056e-12	4.6528220705009e-10
ENSG00000131153.4	GINS2	3.89341602440589	5.08796549621946e-12	4.73710076149694e-10
ENSG00000196532.4	HIST1H3C	3.73351508096175	5.07875435887341e-12	4.73710076149694e-10
ENSG00000079462.3	PAFAH1B3	3.15290274724097	5.44182535726396e-12	5.03278148457628e-10
ENSG00000165891.11	E2F7	2.85713474315781	5.43560519050594e-12	5.03278148457628e-10
ENSG00000136141.10	LRCH1	-1.1463432750258	5.58337963584306e-12	5.14654046499886e-10
ENSG00000203499.6	FAM83H-AS1	2.9224032249476	5.66154305952686e-12	5.20130835054877e-10
ENSG00000183161.3	FANCF	1.50975350417217	5.90063397128704e-12	5.40307226182703e-10
ENSG00000103994.12	ZNF106	-1.22968798669832	6.02636418003889e-12	5.50004849260457e-10
ENSG00000162367.7	TAL1	-2.42848122928274	6.51628268928144e-12	5.92768076111848e-10
ENSG00000173482.12	PTPRM	-1.6200448147141	6.62875221324504e-12	6.01028529923149e-10
ENSG00000085840.8	ORC1	3.53787034637212	7.11022834724406e-12	6.42583991838067e-10
ENSG00000111247.10	RAD51AP1	2.46022244019743	7.37090635528107e-12	6.63979859828809e-10
ENSG00000116711.8	PLA2G4A	2.43201598381643	8.20096420567532e-12	7.36361656590491e-10
ENSG00000101115.8	SALL4	3.93116868026588	8.81799065601346e-12	7.86672510453676e-10
ENSG00000065183.11	WDR3	1.2265830443387	9.51255620350064e-12	8.45916255981171e-10
ENSG00000145147.15	SLIT2	-2.00128532484956	9.55822117479173e-12	8.47261490398072e-10
ENSG00000149418.6	ST14	2.22100949264284	9.83160469120815e-12	8.68719338081433e-10
ENSG00000100307.8	CBX7	-1.83393907703652	9.90527504325178e-12	8.72450336746097e-10
ENSG00000153944.6	MSI2	1.28890534944409	1.02338798909382e-11	8.98541131563542e-10
ENSG00000197459.2	HIST1H2BH	3.31030657661403	1.04972620705862e-11	9.1875878911172e-10
ENSG00000079385.17	CEACAM1	1.87204268518406	1.19731318508034e-11	1.04463692830359e-09
ENSG00000111602.7	TIMELESS	2.04615338343453	1.21025746741421e-11	1.05262048380587e-09
ENSG00000169860.4	P2RY1	-1.94488962766685	1.27706629312402e-11	1.10725638446019e-09
ENSG00000121152.5	NCAPH	3.37352585017202	1.28817105792198e-11	1.11063427095184e-09
ENSG00000149503.8	INCENP	1.76231994870802	1.29944911094786e-11	1.11619862486837e-09
ENSG00000111339.6	ART4	-1.95848467116816	1.33169147685328e-11	1.1403635810276e-09
ENSG00000067225.13	PKM	1.32210551654474	1.3684555306139e-11	1.16823995990408e-09
ENSG00000257727.1	CNPY2	1.07140547865307	1.45597742279165e-11	1.23914397531762e-09
ENSG00000131941.3	RHPN2	2.5294525486789	1.48023741779754e-11	1.25210936453636e-09
ENSG00000138018.13	EPT1	1.32088450777618	1.47934844672334e-11	1.25210936453636e-09
ENSG00000145386.5	CCNA2	2.74948092520636	1.48523909495704e-11	1.25252154071681e-09
ENSG00000077232.12	DNAJC10	1.01985426835948	1.51006091482703e-11	1.26959515399624e-09
ENSG00000172159.11	FRMD3	-1.83359757302439	1.52850303050346e-11	1.28121802360478e-09
ENSG00000167513.4	CDT1	3.01035917808757	1.5637764532326e-11	1.30683667755839e-09
ENSG00000129810.10	SGOL1	2.70851855978121	1.62867825050672e-11	1.3569873291384e-09
ENSG00000128050.4	PAICS	2.16605593650424	1.70931644385443e-11	1.41990972259704e-09
ENSG00000251322.3	SHANK3	-2.00446843121089	1.72336229258431e-11	1.42730408381348e-09
ENSG00000182575.7	NXPH3	-2.49960548866485	1.8119334858068e-11	1.49619329058659e-09
ENSG00000124635.7	HIST1H2BJ	2.63832054529692	2.13453922407431e-11	1.74184678741006e-09
ENSG00000165480.11	SKA3	2.92283569582998	2.18886101242442e-11	1.7780980441304e-09
ENSG00000240184.2	PCDHGC3	-1.91491228351467	2.19178061305675e-11	1.7780980441304e-09
ENSG00000146966.8	DENND2A	-1.88699429548745	2.33220499692026e-11	1.88650226354381e-09
ENSG00000101084.12	C20orf24	1.83219542024345	2.34115986488096e-11	1.88824071078843e-09
ENSG00000140525.13	FANCI	2.27427287371124	2.35659226393053e-11	1.89517832935515e-09
ENSG00000111669.10	TPI1	1.49530343926734	2.41582299850017e-11	1.93451766250515e-09
ENSG00000170608.2	FOXA3	4.17800339738328	2.41945442021728e-11	1.93451766250515e-09
ENSG00000113555.4	PCDH12	-1.78056741909486	2.55427190006633e-11	2.03644465136035e-09
ENSG00000011347.5	SYT7	3.13532931176592	2.65141325703352e-11	2.10783555347837e-09
ENSG00000179294.5	C17orf96	2.86523691364227	2.70834432562099e-11	2.14694323755298e-09
ENSG00000103089.4	FA2H	3.09452964274179	2.746596152874e-11	2.17106297041279e-09
ENSG00000154133.10	ROBO4	-2.41473913124055	2.80758063562115e-11	2.20749841827423e-09
ENSG00000165659.12	DACH1	-2.04352651067816	2.80860314165004e-11	2.20749841827423e-09
ENSG00000169418.9	NPR1	-2.24894579829047	2.82251204409926e-11	2.21216374755745e-09
ENSG00000117632.16	STMN1	1.83943122434605	2.90226628570347e-11	2.26826417174205e-09
ENSG00000083307.6	GRHL2	1.71485629172571	2.95533106835785e-11	2.30324889021316e-09
ENSG00000104140.6	RHOV	3.28445920544493	2.99728718776283e-11	2.32940428639999e-09
ENSG00000006634.3	DBF4	2.11204873811543	3.03016614740255e-11	2.34183731921124e-09
ENSG00000102802.5	MEDAG	2.64771252474658	3.02588807919956e-11	2.34183731921124e-09
ENSG00000108176.10	DNAJC12	4.213682206554	3.39993992624402e-11	2.62031481260112e-09
ENSG00000058804.10	NDC1	1.84918395355119	3.41026817161595e-11	2.62099419450096e-09
ENSG00000270141.2	TERC	2.72509757598383	3.43280461908325e-11	2.63102663415648e-09
ENSG00000139567.8	ACVRL1	-2.17635549658269	3.44427730606029e-11	2.63254748916371e-09
ENSG00000132646.6	PCNA	1.85184626644444	3.49525258357878e-11	2.66416986075256e-09
ENSG00000017483.10	SLC38A5	-1.31447879427742	3.55535863384685e-11	2.7025595971529e-09
ENSG00000124766.4	SOX4	2.18822606851149	3.71987981402774e-11	2.81220886758037e-09
ENSG00000129757.8	CDKN1C	-1.59576418461837	3.71951593514446e-11	2.81220886758037e-09
ENSG00000243364.3	EFNA4	2.23976574235238	3.77622351469722e-11	2.83933120366597e-09
ENSG00000066427.17	ATXN3	-1.03472697972243	3.83511124292425e-11	2.87581517391712e-09
ENSG00000128578.5	STRIP2	2.32172661715176	4.21341593319194e-11	3.14250605017232e-09
ENSG00000137309.15	HMGA1	2.58530010975551	4.24855850934654e-11	3.15209768038496e-09
ENSG00000164638.6	SLC29A4	4.39183319660707	4.24899813466922e-11	3.15209768038496e-09
ENSG00000159166.9	LAD1	2.00227318111471	4.34492510135672e-11	3.20611561003038e-09
ENSG00000120913.19	PDLIM2	-1.52758666540534	4.70768999022827e-11	3.46458511349823e-09
ENSG00000189057.6	FAM111B	3.34907948108363	4.75376697623983e-11	3.48923980835382e-09
ENSG00000175216.10	CKAP5	1.04465038254271	4.88198891845198e-11	3.57389927552639e-09
ENSG00000128944.9	KNSTRN	1.73632925813398	5.08466855574729e-11	3.70273304669839e-09
ENSG00000198901.9	PRC1	2.22642465743473	5.29655607270851e-11	3.84693581773031e-09
ENSG00000175305.12	CCNE2	1.90319324500854	5.34864706313158e-11	3.874626965185e-09
ENSG00000198890.6	PRMT6	1.39935903440647	5.38408572110731e-11	3.89014214406568e-09
ENSG00000211892.2	IGHG4	3.08027205134238	5.57065515088627e-11	4.01448901717765e-09
ENSG00000109501.9	WFS1	-1.43528475561391	5.67325039864422e-11	4.0778324432742e-09
ENSG00000114631.10	PODXL2	3.53286684338904	5.71031116828243e-11	4.08874114385903e-09
ENSG00000012048.15	BRCA1	1.43585550831045	5.97313411497288e-11	4.26027264832706e-09
ENSG00000197238.3	HIST1H4J	1.99396339874215	6.22729514242235e-11	4.43016163401303e-09
ENSG00000165633.8	VSTM4	-1.55562851766236	6.24807843443233e-11	4.43357893000831e-09
ENSG00000119280.12	C1orf198	-1.02306248367218	6.4187437392017e-11	4.53476999952018e-09
ENSG00000172531.10	PPP1CA	1.00392216664423	6.42337217448705e-11	4.53476999952018e-09
ENSG00000136240.5	KDELR2	1.01125005575567	6.57609718680434e-11	4.63080752405803e-09
ENSG00000185480.7	PARPBP	2.6816527245287	6.69143888382546e-11	4.70010055270221e-09
ENSG00000104967.6	NOVA2	-2.28839041082769	6.77486016151838e-11	4.74667917124564e-09
ENSG00000170271.6	FAXDC2	-2.20482384835677	7.04682624109538e-11	4.92479078234739e-09
ENSG00000130158.9	DOCK6	-1.10722375263731	7.19005144908175e-11	5.01226074006968e-09
ENSG00000188219.10	POTEE	5.58731186253936	7.3616713563635e-11	5.11903688677457e-09
ENSG00000196963.2	PCDHB16	-1.88557721062597	7.73734134022403e-11	5.35342981258144e-09
ENSG00000262814.2	MRPL12	1.89395260745627	8.41261429561531e-11	5.80616874706087e-09
ENSG00000256018.1	HIST1H3G	3.59978092513428	8.43472897288062e-11	5.8069864851755e-09
ENSG00000073910.15	FRY	-1.47388540643916	8.45636235421769e-11	5.80746964152895e-09
ENSG00000079819.12	EPB41L2	-1.59307256831041	8.59972676490001e-11	5.89134368128767e-09
ENSG00000079308.12	TNS1	-1.8110214999392	8.6996061590532e-11	5.94508800204264e-09
ENSG00000136295.10	TTYH3	1.67808159038272	8.76711733704645e-11	5.97650296108977e-09
ENSG00000138685.8	FGF2	-1.90333933526811	9.5785001503146e-11	6.51361486937447e-09
ENSG00000178409.9	BEND3	1.69934914714204	9.67283529395179e-11	6.56168252397781e-09
ENSG00000135052.12	GOLM1	2.18340531661298	1.00789948401431e-10	6.8099382887797e-09
ENSG00000181924.6	COA4	1.40430806154028	1.00878884003909e-10	6.8099382887797e-09
ENSG00000099250.13	NRP1	-1.06713656406862	1.03887012003992e-10	6.99598336905521e-09
ENSG00000196374.5	HIST1H2BM	2.87584081625862	1.08685132544436e-10	7.30137772989194e-09
ENSG00000122707.7	RECK	-1.81579737114278	1.13444010474756e-10	7.60266683725143e-09
ENSG00000185551.8	NR2F2	-1.05307846927494	1.13950505772172e-10	7.61820911481668e-09
ENSG00000128165.7	ADM2	3.24857027901092	1.15871506281354e-10	7.72801668696191e-09
ENSG00000101412.9	E2F1	2.93646344977325	1.16642147346406e-10	7.76075870054207e-09
ENSG00000198535.5	C2CD4A	4.50466417700845	1.21050960983357e-10	8.03482993417041e-09
ENSG00000135919.8	SERPINE2	2.16570608073575	1.22250131712224e-10	8.09505943760298e-09
ENSG00000258545.1	RP4-755D9.1	-2.01305645920054	1.23385735640383e-10	8.1508029412915e-09
ENSG00000221867.4	MAGEA3	5.17525864910913	1.25971090418972e-10	8.30182399922655e-09
ENSG00000145936.4	KCNMB1	-1.59932227400313	1.31254912631117e-10	8.62954395959793e-09
ENSG00000112312.5	GMNN	1.87816616290837	1.34212411685062e-10	8.80312851584407e-09
ENSG00000147140.11	NONO	1.01486793239049	1.3504494295066e-10	8.83684420322184e-09
ENSG00000170775.2	GPR37	3.27210708712729	1.42274812856096e-10	9.28803454751149e-09
ENSG00000143590.9	EFNA3	2.72069913531256	1.42942537711722e-10	9.30971997373643e-09
ENSG00000167088.6	SNRPD1	1.50222064689158	1.43997307831478e-10	9.35645270675494e-09
ENSG00000145050.11	MANF	1.51329001792594	1.47021162352025e-10	9.53061249873118e-09
ENSG00000130826.11	DKC1	1.35273986719172	1.52792033135182e-10	9.85863944031542e-09
ENSG00000111110.7	PPM1H	1.3095789902933	1.53604731718083e-10	9.86519278129213e-09
ENSG00000132622.6	HSPA12B	-2.19909768947696	1.53442043329121e-10	9.86519278129213e-09
ENSG00000069702.6	TGFBR3	-2.22655806556718	1.57286124192194e-10	1.00550772251438e-08
ENSG00000197930.8	ERO1L	1.56826403080325	1.62443641923496e-10	1.03371533146041e-08
ENSG00000198682.8	PAPSS2	-1.66338083442779	1.71067392890201e-10	1.08362210404991e-08
ENSG00000179776.13	CDH5	-2.19244517158563	1.73495637862926e-10	1.09650033542298e-08
ENSG00000118473.17	SGIP1	-1.52758209816068	1.76815243224802e-10	1.11494066438003e-08
ENSG00000198844.6	ARHGEF15	-2.49250341439068	1.77409439304861e-10	1.11615076950416e-08
ENSG00000106541.7	AGR2	2.65247602752071	1.87517284226743e-10	1.17707399340972e-08
ENSG00000106263.13	EIF3B	1.29734340877726	2.00140319398715e-10	1.253474754338e-08
ENSG00000116898.7	MRPS15	1.23060639499828	2.04808244015708e-10	1.27982088518374e-08
ENSG00000085552.12	IGSF9	2.94125807462484	2.05351009610544e-10	1.28032893520102e-08
ENSG00000201512.1	SNORA71C	3.56984278915788	2.06744381887761e-10	1.28612620526366e-08
ENSG00000175334.3	BANF1	1.27932268980334	2.11902582627646e-10	1.31526558277495e-08
ENSG00000226252.1	RP1-18D14.7	-2.85336708164673	2.15465183828594e-10	1.33439319761704e-08
ENSG00000037280.11	FLT4	-1.33270322662929	2.18639303335899e-10	1.34803277134545e-08
ENSG00000196176.7	HIST1H4A	2.33463002714012	2.18398589792054e-10	1.34803277134545e-08
ENSG00000035141.3	FAM136A	1.54553279294886	2.29164077095229e-10	1.4097909798242e-08
ENSG00000107719.8	PALD1	-1.55390777259727	2.34479544081646e-10	1.43612250563913e-08
ENSG00000121073.9	SLC35B1	1.17152735981526	2.52053085862314e-10	1.5403552571035e-08
ENSG00000167202.7	TBC1D2B	-1.17281996491976	2.65167498164056e-10	1.61693895309049e-08
ENSG00000137563.7	GGH	3.78784406486391	2.70055283656786e-10	1.64313242216174e-08
ENSG00000164463.8	CREBRF	-1.1193213797963	2.73405315230945e-10	1.6598753766045e-08
ENSG00000171132.9	PRKCE	-1.86386146548876	2.77608106281552e-10	1.68171111545451e-08
ENSG00000085999.7	RAD54L	3.52411100106503	2.81800962460069e-10	1.69968863118579e-08
ENSG00000255471.1	RP11-736K20.5	-2.0951991602076	2.81783594109496e-10	1.69968863118579e-08
ENSG00000184270.3	HIST2H2AB	2.31125683017318	2.88201400936729e-10	1.73452231431443e-08
ENSG00000131634.9	TMEM204	-2.04817970231848	2.91098655238449e-10	1.74816714060406e-08
ENSG00000120318.11	ARAP3	-1.7573694834089	2.92856038381666e-10	1.754922415745e-08
ENSG00000173894.6	CBX2	3.02826979927612	2.99606799995269e-10	1.79150660902343e-08
ENSG00000169750.4	RAC3	4.28604811506697	3.01128488531825e-10	1.79673331490656e-08
ENSG00000110665.7	C11orf21	-1.93687092604291	3.02954339694422e-10	1.80374853107763e-08
ENSG00000167325.10	RRM1	1.1072940664224	3.06013066129256e-10	1.81805835540818e-08
ENSG00000090776.5	EFNB1	-1.71246646967846	3.22671565956652e-10	1.91293217894601e-08
ENSG00000246430.2	LINC00968	-2.88048181336136	3.64522099505878e-10	2.15184375548736e-08
ENSG00000174744.9	BRMS1	1.00904536166582	3.78607239477765e-10	2.22552073290479e-08
ENSG00000157510.9	AFAP1L1	-1.62052672494813	3.94224543525596e-10	2.31242282454919e-08
ENSG00000112769.14	LAMA4	-1.27471966368937	4.01179615998335e-10	2.34825494638688e-08
ENSG00000137834.10	SMAD6	-2.54261542805043	4.1075278824411e-10	2.39922865470165e-08
ENSG00000131477.6	RAMP2	-2.31949663321771	4.35602798910466e-10	2.53371061965847e-08
ENSG00000140832.5	MARVELD3	1.67400932302538	4.34817212848452e-10	2.53371061965847e-08
ENSG00000156802.8	ATAD2	1.52662847230453	4.48226781992609e-10	2.60168453271652e-08
ENSG00000158246.7	FAM46B	-1.85458896055156	4.56988140570792e-10	2.6470012442874e-08
ENSG00000114654.6	EFCC1	-2.39796055268767	4.70931860611627e-10	2.7220842651395e-08
ENSG00000143630.5	HCN3	1.6772048904949	4.72305335340047e-10	2.72434751122861e-08
ENSG00000163513.13	TGFBR2	-1.23418199194815	4.91773104544594e-10	2.83075617958294e-08
ENSG00000162769.8	FLVCR1	1.13718926987331	5.06257329647629e-10	2.90809722796552e-08
ENSG00000156052.6	GNAQ	-1.17265330431396	5.08622454191389e-10	2.91564669246696e-08
ENSG00000106636.3	YKT6	1.03720514818831	5.14192139265238e-10	2.94149709359052e-08
ENSG00000066056.9	TIE1	-1.95433440555609	5.15594414071567e-10	2.94345000378922e-08
ENSG00000199347.1	RNU5E-1	3.00402569134748	5.17319287143298e-10	2.94723277654842e-08
ENSG00000106991.9	ENG	-1.65013149499725	5.28307587846552e-10	3.00366680836118e-08
ENSG00000124155.12	PIGT	1.70866304631182	5.43260212511148e-10	3.08236290309239e-08
ENSG00000101447.9	FAM83D	2.4105236328593	5.61276073247303e-10	3.16897279638032e-08
ENSG00000111665.7	CDCA3	2.43835459556874	5.6172756360139e-10	3.16897279638032e-08
ENSG00000125885.9	MCM8	2.48371600676982	5.61951564541041e-10	3.16897279638032e-08
ENSG00000179051.9	RCC2	1.38481290977872	5.6635520096339e-10	3.18732759649681e-08
ENSG00000242125.2	SNHG3	1.59656519308709	5.7081473669295e-10	3.20592203836962e-08
ENSG00000078098.9	FAP	2.12963365040516	5.73261394033438e-10	3.21181374470197e-08
ENSG00000206195.6	AP000525.9	3.43698017780926	5.74178993466274e-10	3.21181374470197e-08
ENSG00000165495.11	PKNOX2	-2.30189453023411	5.82528932275278e-10	3.24543478433285e-08
ENSG00000173660.7	UQCRH	1.12772157361705	5.81745910019763e-10	3.24543478433285e-08
ENSG00000169213.6	RAB3B	4.17512900923633	5.84445284477321e-10	3.24804100354014e-08
ENSG00000214796.4	RP11-480I12.5	3.53013972149768	5.85338079571119e-10	3.24804100354014e-08
ENSG00000235387.1	LINC00961	-2.57252167523656	6.5602324420523e-10	3.62576990248488e-08
ENSG00000175707.7	C1orf172	2.10805800192096	6.59835217230328e-10	3.63958809185993e-08
ENSG00000116667.8	C1orf21	-1.12050911965775	6.96071898367166e-10	3.82426036043505e-08
ENSG00000189367.10	KIAA0408	-2.61617225923247	7.07229088579748e-10	3.87023097882547e-08
ENSG00000166482.7	MFAP4	-2.6219713211107	7.29724866128162e-10	3.98547567140273e-08
ENSG00000232354.3	VIPR1-AS1	-3.38673873108446	7.35876001502966e-10	4.01117478618856e-08
ENSG00000197982.12	C1orf122	1.39221177860822	7.65239386150323e-10	4.16305230759622e-08
ENSG00000165312.5	OTUD1	-1.38226101267388	7.80337394753475e-10	4.23688082532978e-08
ENSG00000168497.4	SDPR	-2.54190823686373	7.85286383970471e-10	4.25542396938686e-08
ENSG00000112964.9	GHR	-2.21940428144143	7.89178363477324e-10	4.26817810812444e-08
ENSG00000155438.7	MKI67IP	1.07595870894455	8.30676260826301e-10	4.47516754497587e-08
ENSG00000154277.8	UCHL1	3.03701910518635	8.36462037697509e-10	4.49760450308476e-08
ENSG00000182771.13	GRID1	-2.06900085266095	8.42932867184522e-10	4.52363102515175e-08
ENSG00000255330.4	SOGA3	-3.1035003662725	8.49528446947329e-10	4.55022524335012e-08
ENSG00000136160.10	EDNRB	-2.69330151361978	8.59306469751895e-10	4.59372986575459e-08
ENSG00000047648.17	ARHGAP6	-2.40334824559372	8.63335194505478e-10	4.59754989857092e-08
ENSG00000101311.11	FERMT1	3.3127383619939	8.6219859806176e-10	4.59754989857092e-08
ENSG00000143995.15	MEIS1	-1.38842128130336	8.74569396077142e-10	4.64845361957094e-08
ENSG00000180739.12	S1PR5	-2.73266663464966	8.78876143707638e-10	4.66241273559626e-08
ENSG00000181885.14	CLDN7	1.76789084860334	9.06079355844551e-10	4.79755185647082e-08
ENSG00000162849.11	KIF26B	2.56040046531072	9.07991343684663e-10	4.79851806295828e-08
ENSG00000134333.9	LDHA	1.65263871546756	9.4264652101714e-10	4.97219158281759e-08
ENSG00000188522.10	FAM83G	1.6659055618028	9.63311473860077e-10	5.07155158296923e-08
ENSG00000124942.9	AHNAK	-2.07492845420278	9.69685502804757e-10	5.09544020365871e-08
ENSG00000205795.4	CYS1	-2.66003025062138	9.72486279811911e-10	5.10049751103619e-08
ENSG00000200087.1	SNORA73B	1.38649899578416	1.00284726557948e-09	5.23992417768412e-08
ENSG00000160013.4	PTGIR	-1.46826962830459	1.01279380665275e-09	5.2819481514249e-08
ENSG00000253910.1	PCDHGB2	-1.63119547557748	1.03206751599965e-09	5.37236645992689e-08
ENSG00000129925.6	TMEM8A	1.31428535581741	1.06589779374384e-09	5.53807758191441e-08
ENSG00000143153.8	ATP1B1	1.7613580537596	1.06916466624192e-09	5.54466797474429e-08
ENSG00000172889.11	EGFL7	-1.77083394392674	1.07466319179956e-09	5.56278549561174e-08
ENSG00000171241.4	SHCBP1	2.35640078899563	1.09142900838878e-09	5.63904987667536e-08
ENSG00000137878.12	GCOM1	-3.38522868811966	1.1273446703928e-09	5.80300146197554e-08
ENSG00000108387.10	SEPT4	-1.59534779288407	1.15106852373227e-09	5.89232402047081e-08
ENSG00000092421.12	SEMA6A	-2.47920545899182	1.1685808318825e-09	5.96031489137116e-08
ENSG00000165072.9	MAMDC2	-2.67870664171463	1.16864707187093e-09	5.96031489137116e-08
ENSG00000136982.5	DSCC1	2.06916070280435	1.18790052134528e-09	6.04739448894031e-08
ENSG00000131471.2	AOC3	-2.38067723786313	1.21233030034597e-09	6.1604586415932e-08
ENSG00000258498.2	DIO3OS	-2.77982305367989	1.2411997600072e-09	6.29562839879339e-08
ENSG00000135069.9	PSAT1	3.13839332628802	1.26075195406164e-09	6.38313192800003e-08
ENSG00000100242.11	SUN2	-1.28680738092997	1.31042154910834e-09	6.62252201821692e-08
ENSG00000176435.6	CLEC14A	-1.93133505976066	1.34498585650598e-09	6.78484228886516e-08
ENSG00000133401.11	PDZD2	-2.05960924263006	1.35240484010498e-09	6.80988607780629e-08
ENSG00000088899.10	LZTS3	1.41714250965905	1.35740389151857e-09	6.81712816759516e-08
ENSG00000149925.12	ALDOA	1.04191029063128	1.38471921619692e-09	6.93484380024972e-08
ENSG00000157593.12	SLC35B2	1.33763725803279	1.40622016510988e-09	7.0298339605358e-08
ENSG00000160408.10	ST6GALNAC6	-1.32754705237848	1.41169597406151e-09	7.04451525185912e-08
ENSG00000199477.1	SNORA31	2.89279543455048	1.47699068226992e-09	7.34392589239767e-08
ENSG00000113407.9	TARS	1.23558984799167	1.5011428756487e-09	7.45066352144424e-08
ENSG00000218274.2	RP3-407E4.3	5.28331465656403	1.50446394963506e-09	7.45381290761156e-08
ENSG00000179348.7	GATA2	-1.79128214626679	1.52658809428937e-09	7.54994414903002e-08
ENSG00000138182.10	KIF20B	1.17821092242749	1.56615176620138e-09	7.73182931552621e-08
ENSG00000106034.13	CPED1	-1.87070685996481	1.66020741799774e-09	8.18160831480414e-08
ENSG00000154839.5	SKA1	3.96980060562608	1.66863252216551e-09	8.196338325819e-08
ENSG00000197409.6	HIST1H3D	2.70858509649072	1.66910475908731e-09	8.196338325819e-08
ENSG00000035499.8	DEPDC1B	4.03207549502678	1.676480505376e-09	8.20351880452505e-08
ENSG00000039068.14	CDH1	1.64358375415462	1.67380632978078e-09	8.20351880452505e-08
ENSG00000136270.9	TBRG4	1.24850648727676	1.69127776556605e-09	8.26135591648415e-08
ENSG00000103550.9	KNOP1	1.21640574930871	1.70996118715584e-09	8.33793904000681e-08
ENSG00000134201.6	GSTM5	-2.22652360554333	1.71531171867233e-09	8.34935502360767e-08
ENSG00000105974.7	CAV1	-2.73164833841145	1.73177823182283e-09	8.41474379017939e-08
ENSG00000230453.5	ANKRD18B	2.65143178128051	1.76001381205673e-09	8.53699007264232e-08
ENSG00000137968.12	SLC44A5	4.10134252766602	1.84351482704149e-09	8.91085694708471e-08
ENSG00000157778.4	PSMG3	1.45858688625557	1.91273068286704e-09	9.19735057125583e-08
ENSG00000237289.5	CKMT1B	3.19619737597818	1.91217779347577e-09	9.19735057125583e-08
ENSG00000110786.13	PTPN5	-3.18095339514049	1.93853623822766e-09	9.3053093303852e-08
ENSG00000147123.10	NDUFB11	1.01429042596971	1.96771366505423e-09	9.42905278703448e-08
ENSG00000131462.3	TUBG1	1.4617832271212	2.00927941547005e-09	9.61163058314079e-08
ENSG00000206053.8	HN1L	1.16743312951363	2.0388507065293e-09	9.73630169580989e-08
ENSG00000197472.10	ZNF695	5.54120929126171	2.04770288140216e-09	9.76177258496613e-08
ENSG00000102683.6	SGCG	-3.31629214181073	2.07418954330495e-09	9.84847772151138e-08
ENSG00000095370.15	SH2D3C	-2.08745404814842	2.138701634852e-09	1.01259858121107e-07
ENSG00000003436.10	TFPI	-1.60730028737682	2.14621081616309e-09	1.01442281251184e-07
ENSG00000132623.11	ANKEF1	1.49540438937193	2.22221664073539e-09	1.04678099655694e-07
ENSG00000145536.11	ADAMTS16	3.6357272733446	2.23287964773943e-09	1.0500211157039e-07
ENSG00000161544.5	CYGB	-1.23274525570263	2.30190448235099e-09	1.08064872864346e-07
ENSG00000083857.9	FAT1	1.29986738682493	2.31089137001039e-09	1.08303515305639e-07
ENSG00000150753.7	CCT5	1.49980345153063	2.35533843809093e-09	1.1001492418322e-07
ENSG00000272734.1	ADIRF-AS1	-2.23002318448542	2.35481965204204e-09	1.1001492418322e-07
ENSG00000183941.8	HIST2H4A	1.87685547616967	2.39286450938714e-09	1.11579875315876e-07
ENSG00000155189.7	AGPAT5	1.43245528936151	2.40390914288878e-09	1.11906810686995e-07
ENSG00000184216.7	IRAK1	1.0805143148123	2.44978171666659e-09	1.13851245777076e-07
ENSG00000050165.13	DKK3	-1.29070215879213	2.58937665200558e-09	1.20137550518219e-07
ENSG00000165434.6	PGM2L1	2.13915829189765	2.70250883688747e-09	1.25177141368018e-07
ENSG00000144218.14	AFF3	-1.91114126759918	2.74463405509289e-09	1.26916453097587e-07
ENSG00000135097.2	MSI1	4.05483040176363	2.79007947604485e-09	1.28803253016413e-07
ENSG00000107815.3	C10orf2	1.83483265029128	2.85740811238613e-09	1.31692339000255e-07
ENSG00000102100.10	SLC35A2	1.54086463737523	2.86844784314187e-09	1.31981899515707e-07
ENSG00000147799.7	ARHGAP39	1.98765916696004	2.90044977883571e-09	1.33233409128803e-07
ENSG00000157927.12	RADIL	-2.27982495747327	2.92719867181776e-09	1.34239879586089e-07
ENSG00000167767.9	KRT80	2.71026559733413	3.24169921229419e-09	1.48172890683859e-07
ENSG00000235997.2	AC109642.1	-2.52511933283624	3.29677021715655e-09	1.50442252754948e-07
ENSG00000149596.6	JPH2	-2.00086850071946	3.36030764197276e-09	1.53089877711879e-07
ENSG00000153666.5	GOLGA8I	-1.35155671660919	3.40736082877224e-09	1.54979059334895e-07
ENSG00000125991.14	ERGIC3	1.73241583038103	3.49385182201579e-09	1.58652894929342e-07
ENSG00000103710.6	RASL12	-1.86177549493649	3.5574718037506e-09	1.61277867965785e-07
ENSG00000270681.1	RP11-372K14.2	-1.95951030049145	3.59424918256619e-09	1.62679353295757e-07
ENSG00000260461.1	RP11-541N10.3	-1.48754804400599	3.75229134302676e-09	1.69280200507768e-07
ENSG00000127329.10	PTPRB	-2.27628452643173	3.76508971734577e-09	1.69581841246361e-07
ENSG00000145675.10	PIK3R1	-1.47318581534293	3.80940358514979e-09	1.71299679854102e-07
ENSG00000260065.1	CTA-445C9.15	-1.93048095169775	3.82244485589319e-09	1.71607981434881e-07
ENSG00000088305.14	DNMT3B	2.40276756983981	3.84554923655513e-09	1.72141658044378e-07
ENSG00000120800.4	UTP20	1.31450460800109	3.84674096188554e-09	1.72141658044378e-07
ENSG00000049449.4	RCN1	1.17845544254935	3.91961294030873e-09	1.75120227099623e-07
ENSG00000270607.1	RP11-359E10.1	-2.45083868006505	3.98441785844059e-09	1.77729378589122e-07
ENSG00000119411.10	BSPRY	1.70630344308813	4.1753438932702e-09	1.8594689617782e-07
ENSG00000184185.5	KCNJ12	-1.85422871349105	4.27749097103964e-09	1.89724998271853e-07
ENSG00000197299.6	BLM	2.17016640276053	4.28069377971453e-09	1.89724998271853e-07
ENSG00000147065.12	MSN	-1.05366448118256	4.38061278113321e-09	1.93843862220958e-07
ENSG00000089157.11	RPLP0	1.17523989681249	4.42470927005391e-09	1.94517572910008e-07
ENSG00000124191.13	TOX2	-1.824739062172	4.42445694281818e-09	1.94517572910008e-07
ENSG00000182700.3	IGIP	-1.26090818284695	4.42037366333777e-09	1.94517572910008e-07
ENSG00000198327.3	HIST1H4F	1.78954399085647	4.41076315127112e-09	1.94517572910008e-07
ENSG00000235505.3	RP11-693N9.2	-1.7311603847651	4.43089227172915e-09	1.94517572910008e-07
ENSG00000161800.8	RACGAP1	1.41147251282732	4.47964579358435e-09	1.96347192011055e-07
ENSG00000158435.3	CNOT11	1.08090829576085	4.51120808925861e-09	1.97418719931357e-07
ENSG00000183134.4	PTGDR2	-2.40483394576396	4.60513298374913e-09	2.01211676589165e-07
ENSG00000188042.5	ARL4C	1.3982060453462	4.69028006428195e-09	2.04609780477206e-07
ENSG00000110104.7	CCDC86	1.41889265101094	4.71449087687662e-09	2.05343091646691e-07
ENSG00000062716.6	VMP1	1.14103546921813	4.76697106652057e-09	2.07303467461776e-07
ENSG00000129354.7	AP1M2	1.35054595341713	4.88765467935502e-09	2.12219059591088e-07
ENSG00000111897.6	SERINC1	-1.16165997313851	4.92130643969407e-09	2.1334632370205e-07
ENSG00000003402.15	CFLAR	-1.38502084258357	4.96087967713008e-09	2.14726375416496e-07
ENSG00000197085.7	NPSR1-AS1	5.05268644564704	4.98454119081576e-09	2.15414478721469e-07
ENSG00000271500.1	RP11-288K12.1	-1.36917391060051	5.13265957602715e-09	2.21470668642105e-07
ENSG00000152022.7	LIX1L	-1.0864482012834	5.15972628121951e-09	2.21705161962784e-07
ENSG00000172167.3	MTBP	1.65725778821376	5.15277762057685e-09	2.21705161962784e-07
ENSG00000183287.9	CCBE1	-2.6953462117172	5.16206648505887e-09	2.21705161962784e-07
ENSG00000088826.13	SMOX	2.46338075665923	5.17518258652257e-09	2.21924947238128e-07
ENSG00000173715.11	C11orf80	1.78726635116521	5.27494140002171e-09	2.25853779542596e-07
ENSG00000175793.10	SFN	2.30901120713407	5.49858119339062e-09	2.35066464114981e-07
ENSG00000186638.11	KIF24	1.4251586129636	5.55641618589204e-09	2.37173487811654e-07
ENSG00000151914.13	DST	-1.63398589890196	5.62131717571895e-09	2.39575184393736e-07
ENSG00000165490.8	C11orf82	2.02237853657708	5.81366995181002e-09	2.47014200326139e-07
ENSG00000196604.7	POTEF	4.97574697426482	5.80659460266095e-09	2.47014200326139e-07
ENSG00000105426.10	PTPRS	-1.77964241148951	5.91212426897032e-09	2.50813284162969e-07
ENSG00000171316.7	CHD7	1.45670992949873	5.97897779133755e-09	2.53262196672764e-07
ENSG00000072163.14	LIMS2	-2.44401822020794	6.06285395181984e-09	2.56376542859019e-07
ENSG00000117069.10	ST6GALNAC5	-1.60294337459756	6.07098175016672e-09	2.56376542859019e-07
ENSG00000130706.8	ADRM1	1.22668549306355	6.12210999088621e-09	2.57360517722936e-07
ENSG00000030304.8	MUSK	-2.42013960508996	6.14698977430952e-09	2.58015478499573e-07
ENSG00000125995.11	ROMO1	1.89502702462877	6.21165447597129e-09	2.60335881322996e-07
ENSG00000133121.16	STARD13	-1.70022657365856	6.26107274701237e-09	2.62011256962079e-07
ENSG00000105339.6	DENND3	-1.28470173442952	6.39969284475493e-09	2.66206113909633e-07
ENSG00000175756.9	AURKAIP1	1.06236514518498	6.39632976368456e-09	2.66206113909633e-07
ENSG00000213853.5	EMP2	-2.26148606149741	6.39136932763686e-09	2.66206113909633e-07
ENSG00000225032.1	RP11-228B15.4	-1.7960707149134	6.39692406096901e-09	2.66206113909633e-07
ENSG00000154783.6	FGD5	-1.97227608387829	6.50983386843835e-09	2.7038224652668e-07
ENSG00000164576.7	SAP30L	-1.20496925908627	6.61085741971996e-09	2.74167771465068e-07
ENSG00000013306.11	SLC25A39	1.58986819308329	6.7166714166991e-09	2.78140370830323e-07
ENSG00000082175.10	PGR	-2.25832117384049	6.74461891157043e-09	2.78881448139376e-07
ENSG00000111077.13	TENC1	-1.67761600669615	6.80154261396482e-09	2.80816666405437e-07
ENSG00000213203.2	GIMAP1	-2.24742946670118	6.85090621002873e-09	2.82434461808688e-07
ENSG00000184254.12	ALDH1A3	1.26830120501065	6.94272906668549e-09	2.85795278865266e-07
ENSG00000176824.2	AC009951.1	-1.57189643885113	7.07885779496442e-09	2.90967273364871e-07
ENSG00000175395.11	ZNF25	-1.31635206772525	7.22265971259542e-09	2.96438896044319e-07
ENSG00000104413.11	ESRP1	1.82778874208257	7.36835541106413e-09	3.01971965849297e-07
ENSG00000171793.9	CTPS1	1.36575974018989	7.38452489457929e-09	3.02188264306936e-07
ENSG00000182851.2	GPIHBP1	-2.89584348075976	7.45028220232564e-09	3.0443016156631e-07
ENSG00000131055.4	COX4I2	-1.92042828613002	7.55320447607036e-09	3.08181850277312e-07
ENSG00000000460.12	C1orf112	1.43752636647237	7.65030766093801e-09	3.11685442074486e-07
ENSG00000157399.10	ARSE	3.79914912023693	7.74398110748368e-09	3.15039231418086e-07
ENSG00000166508.13	MCM7	1.33195812103376	7.76582300801016e-09	3.15465240640179e-07
ENSG00000178038.12	ALS2CL	-1.85852026283842	7.84927569831314e-09	3.18389114400143e-07
ENSG00000165376.6	CLDN2	3.55331641836323	7.93760811408308e-09	3.2056613846468e-07
ENSG00000136114.11	THSD1	-2.19110313739825	8.03030346364738e-09	3.23838327905373e-07
ENSG00000213626.7	LBH	-1.24486828544454	8.11547539611167e-09	3.26798062213524e-07
ENSG00000232295.3	RP11-154D6.1	-2.42056330271146	8.25366365759135e-09	3.31881011854887e-07
ENSG00000183722.7	LHFP	-1.53412345170875	8.5539316516644e-09	3.43457067547654e-07
ENSG00000170727.7	BOP1	2.54018053205482	9.08309927142912e-09	3.63651643991055e-07
ENSG00000174136.7	RGMB	-1.23604997075163	9.07440720164966e-09	3.63651643991055e-07
ENSG00000106105.9	GARS	1.14112813513711	9.11612636007976e-09	3.64448019971777e-07
ENSG00000197380.6	DACT3	-1.48467736973102	9.51094561638472e-09	3.7968515989438e-07
ENSG00000128271.15	ADORA2A	-1.23108591637148	9.65457381633794e-09	3.84865158813644e-07
ENSG00000185298.8	CCDC137	1.3560093684873	9.74699034288479e-09	3.87991746145393e-07
ENSG00000137507.7	LRRC32	-1.39182681108252	9.9676116983307e-09	3.95974412094127e-07
ENSG00000115507.5	OTX1	3.43786578287295	1.01638637764409e-08	4.02277318797936e-07
ENSG00000241644.2	INMT	-2.7620143685902	1.01590577943473e-08	4.02277318797936e-07
ENSG00000126778.7	SIX1	2.15913355022992	1.03436130947082e-08	4.0880846910638e-07
ENSG00000100034.9	PPM1F	-1.13885765553012	1.04172882594255e-08	4.11134655416446e-07
ENSG00000256316.1	HIST1H3F	2.9506010017721	1.05857959659393e-08	4.17191632208788e-07
ENSG00000205336.7	GPR56	1.20536037166919	1.06206249012529e-08	4.17737957277249e-07
ENSG00000260336.1	RP11-395B7.7	-1.26511093001317	1.06297710519999e-08	4.17737957277249e-07
ENSG00000033170.12	FUT8	1.24066297639518	1.06724575504279e-08	4.18822255638787e-07
ENSG00000116649.5	SRM	1.42353307605149	1.07068831786139e-08	4.1957976524102e-07
ENSG00000160961.7	ZNF333	-1.01824746585811	1.07542526761925e-08	4.20841665022514e-07
ENSG00000143842.10	SOX13	-1.45909379455411	1.09127086851951e-08	4.26440989395404e-07
ENSG00000202444.1	RNU5E-6P	4.89767028175863	1.11163131865477e-08	4.33177119888714e-07
ENSG00000204176.9	SYT15	-1.50278151641491	1.12646785891448e-08	4.38342927708025e-07
ENSG00000256443.1	RP11-794G24.1	2.92806978527104	1.14126254456687e-08	4.43478001386666e-07
ENSG00000171388.9	APLN	-1.75724432667388	1.1840222669254e-08	4.58808628433591e-07
ENSG00000154040.16	CABYR	2.18309426124199	1.20095212737192e-08	4.64719899218045e-07
ENSG00000111344.7	RASAL1	4.20621743335752	1.20735820922213e-08	4.66548099092868e-07
ENSG00000081853.13	PCDHGA2	-2.07302566272632	1.34548023838845e-08	5.18965630796161e-07
ENSG00000185803.4	SLC52A2	1.82007866346365	1.3467480777554e-08	5.18965630796161e-07
ENSG00000181126.9	HLA-V	-2.81622306966497	1.36193203387764e-08	5.23362940165305e-07
ENSG00000117411.12	B4GALT2	1.72672461981221	1.36715984656181e-08	5.23546729087962e-07
ENSG00000135763.5	URB2	1.41379415435626	1.36673201658116e-08	5.23546729087962e-07
ENSG00000146918.15	NCAPG2	1.90754612155351	1.36807128703829e-08	5.23546729087962e-07
ENSG00000136155.12	SCEL	-2.47851311479946	1.37129174436967e-08	5.24056328478463e-07
ENSG00000163362.6	C1orf106	1.54973906198816	1.40686193511939e-08	5.36238404764407e-07
ENSG00000173210.15	ABLIM3	-1.90320955540503	1.40852473368982e-08	5.36238404764407e-07
ENSG00000183801.3	OLFML1	-1.5660929142374	1.40896665011084e-08	5.36238404764407e-07
ENSG00000029993.10	HMGB3	3.83657873024281	1.45772865185367e-08	5.54036732132605e-07
ENSG00000139304.8	PTPRQ	-2.61204901997898	1.48543005307074e-08	5.63792842988341e-07
ENSG00000111859.12	NEDD9	-1.22122153199705	1.53742321859351e-08	5.79667678619731e-07
ENSG00000162614.14	NEXN	-1.66588899811298	1.53770196959496e-08	5.79667678619731e-07
ENSG00000223414.2	LINC00473	4.49986450738083	1.58156539473889e-08	5.95325830590264e-07
ENSG00000267361.1	LOC100421166	-2.31276269929848	1.58353023238643e-08	5.95325830590264e-07
ENSG00000166794.4	PPIB	1.14029548220763	1.62419515860924e-08	6.09787478695715e-07
ENSG00000196924.10	FLNA	-1.08662308184401	1.65356566506936e-08	6.19138723041151e-07
ENSG00000127564.12	PKMYT1	2.8296011408073	1.66783216457902e-08	6.23638859922439e-07
ENSG00000111961.12	SASH1	-1.83583568336897	1.67707805902234e-08	6.25233341687724e-07
ENSG00000164342.8	TLR3	-1.85488065518882	1.67885687351723e-08	6.25233341687724e-07
ENSG00000180596.7	HIST1H2BC	1.54690352003715	1.67735483949611e-08	6.25233341687724e-07
ENSG00000170421.7	KRT8	2.02879860108307	1.7439407566541e-08	6.48601022699304e-07
ENSG00000185920.11	PTCH1	-1.25291057881513	1.75526527879209e-08	6.51938891031948e-07
ENSG00000103855.13	CD276	1.08507764696705	1.77655618047738e-08	6.58964588600869e-07
ENSG00000136546.9	SCN7A	-2.69611695878053	1.78525933268491e-08	6.61308680712186e-07
ENSG00000120279.6	MYCT1	-2.16798616443416	1.79753084524778e-08	6.64932364217246e-07
ENSG00000120992.13	LYPLA1	1.38827729902541	1.799834945133e-08	6.64932364217246e-07
ENSG00000161281.6	COX7A1	-1.69626515340482	1.82415994836274e-08	6.71237636171408e-07
ENSG00000141756.14	FKBP10	1.71175297172269	1.82815343549317e-08	6.71816120102753e-07
ENSG00000214756.3	METTL12	1.97186379588094	1.83891103267264e-08	6.74875484146857e-07
ENSG00000145390.7	USP53	-1.59370174548384	1.85939477749771e-08	6.81491520497674e-07
ENSG00000198807.8	PAX9	2.76651037814438	1.86827458303506e-08	6.838427217191e-07
ENSG00000185532.10	PRKG1	-1.92783610762964	1.88357250524554e-08	6.88533849249508e-07
ENSG00000170373.4	CST1	2.87854978486056	1.88729718094202e-08	6.88762206534777e-07
ENSG00000163435.11	ELF3	1.76672777464023	1.89600730974684e-08	6.90350693030526e-07
ENSG00000107159.8	CA9	4.86688303374073	1.93195346531748e-08	7.01597498628711e-07
ENSG00000149428.14	HYOU1	1.28447691187541	1.94579606108988e-08	7.05259201689209e-07
ENSG00000204706.10	MAMDC2-AS1	-2.14676352612361	1.94712037662258e-08	7.05259201689209e-07
ENSG00000152455.11	SUV39H2	1.43092067990489	1.98123673309278e-08	7.16680745236755e-07
ENSG00000076067.7	RBMS2	-1.51305694079324	2.03630732288628e-08	7.35642534810935e-07
ENSG00000048740.13	CELF2	-1.23504961856646	2.04579575714416e-08	7.37150691973568e-07
ENSG00000163297.12	ANTXR2	-1.12873281032457	2.04473973053645e-08	7.37150691973568e-07
ENSG00000255717.2	SNHG1	1.65465204706196	2.07591433568435e-08	7.47032986297826e-07
ENSG00000089195.10	TRMT6	1.5013413286657	2.08555502854869e-08	7.49530107086572e-07
ENSG00000164035.5	EMCN	-2.47684967557726	2.11401816714967e-08	7.57796305524129e-07
ENSG00000184750.11	MAGEA2	4.60003183627108	2.11316738159982e-08	7.57796305524129e-07
ENSG00000104889.4	RNASEH2A	1.93488475626462	2.16122789927006e-08	7.72722526614019e-07
ENSG00000171444.13	MCC	-1.53292791376375	2.16616877488259e-08	7.73492312215154e-07
ENSG00000179958.4	DCTPP1	1.58158542232672	2.18737938619332e-08	7.79060860974757e-07
ENSG00000149564.7	ESAM	-1.77768737427885	2.1958811367185e-08	7.81086181259675e-07
ENSG00000161981.6	SNRNP25	1.35424526073357	2.20374407499285e-08	7.82879377217369e-07
ENSG00000163644.10	PPM1K	-1.33754574938905	2.22002323406495e-08	7.87654023390433e-07
ENSG00000154721.10	JAM2	-2.32617811965645	2.22317622102712e-08	7.87765316122572e-07
ENSG00000158352.11	SHROOM4	-1.84344331971002	2.22908543372809e-08	7.88851726515127e-07
ENSG00000144843.7	ADPRH	-1.31784206608105	2.2389393324895e-08	7.91329576814282e-07
ENSG00000136261.10	BZW2	1.80386275356677	2.25386624018632e-08	7.95591842671366e-07
ENSG00000175899.10	A2M	-1.83286852993378	2.30919998313295e-08	8.13055247868321e-07
ENSG00000046653.10	GPM6B	-2.05716535073975	2.40280896430885e-08	8.4494213833649e-07
ENSG00000007968.6	E2F2	2.76605267454129	2.41794964341605e-08	8.49190036159219e-07
ENSG00000129993.10	CBFA2T3	-1.89966951292942	2.43005425466828e-08	8.52362266697491e-07
ENSG00000123178.10	SPRYD7	-1.35816446671719	2.44184598090141e-08	8.55416878031685e-07
ENSG00000065534.14	MYLK	-1.64009163210434	2.46448849014958e-08	8.62260191162673e-07
ENSG00000169330.4	KIAA1024	2.72956294455885	2.51452400827751e-08	8.78658294831984e-07
ENSG00000261143.1	RP11-114H24.5	-3.32886836423493	2.53497765692783e-08	8.84691259012109e-07
ENSG00000149809.10	TM7SF2	1.64453216391761	2.54605288990367e-08	8.87440168723332e-07
ENSG00000144354.9	CDCA7	3.821149311272	2.56435579109147e-08	8.92698261277703e-07
ENSG00000176920.10	FUT2	2.23888968509489	2.59423388996879e-08	9.0196766011509e-07
ENSG00000256391.1	SDIM1	4.73439529721066	2.60956961842071e-08	9.06164068374001e-07
ENSG00000117593.8	DARS2	1.28239014572537	2.61436424303374e-08	9.0669419903714e-07
ENSG00000103175.6	WFDC1	-2.28729053270211	2.6358390417069e-08	9.13000676805968e-07
ENSG00000006210.6	CX3CL1	-1.8746669532115	2.67079281617239e-08	9.21772208943641e-07
ENSG00000224063.1	AC007319.1	-1.62318130457275	2.67112941427532e-08	9.21772208943641e-07
ENSG00000118507.11	AKAP7	-1.65600937591519	2.68677460318355e-08	9.25075641414125e-07
ENSG00000076248.6	UNG	1.24246527582219	2.71633998190835e-08	9.33889130087327e-07
ENSG00000234643.1	EIF3FP1	4.8332931904162	2.74416149028073e-08	9.4228664044355e-07
ENSG00000234456.3	MAGI2-AS3	-1.53493571622764	2.76065297817756e-08	9.46777711737161e-07
ENSG00000121900.14	TMEM54	1.85287717971604	2.77111897640256e-08	9.48023378548569e-07
ENSG00000135119.10	RNFT2	2.2165407115425	2.769824725703e-08	9.48023378548569e-07
ENSG00000144485.6	HES6	3.13853990545736	2.77623388641052e-08	9.48603561311081e-07
ENSG00000163535.13	SGOL2	1.63123285787896	2.81760558056504e-08	9.603771611145e-07
ENSG00000250120.2	PCDHA10	-2.03331351160144	2.81761401747055e-08	9.603771611145e-07
ENSG00000223928.1	RP11-183E9.2	-2.87415069553996	2.88351066993946e-08	9.81631945245034e-07
ENSG00000101162.3	TUBB1	-1.84198247726628	2.91656513815477e-08	9.90454097406415e-07
ENSG00000185275.6	CD24P4	2.26144922769746	2.94708430881444e-08	9.99594793986021e-07
ENSG00000226950.2	DANCR	1.59080176867339	2.98354575559596e-08	1.01072621476203e-06
ENSG00000173546.7	CSPG4	-1.27546658853797	2.99986125174479e-08	1.01501402962999e-06
ENSG00000244038.5	DDOST	1.37898713825569	3.0563858530719e-08	1.03162318118589e-06
ENSG00000155966.9	AFF2	-1.92584179377931	3.0652280690768e-08	1.03335058051684e-06
ENSG00000187741.10	FANCA	1.98743218633565	3.12574134290921e-08	1.05247200921136e-06
ENSG00000198959.7	TGM2	-1.15526820516851	3.13478905387143e-08	1.05423905817773e-06
ENSG00000159840.11	ZYX	-1.01429482831942	3.15269320979559e-08	1.05897667198279e-06
ENSG00000198932.8	GPRASP1	-1.23758804237055	3.1626053832722e-08	1.06102160047022e-06
ENSG00000168329.9	CX3CR1	-2.73085389616011	3.1767121331983e-08	1.06446712724139e-06
ENSG00000037897.12	METTL1	1.77534620223478	3.24506959345963e-08	1.08606098758188e-06
ENSG00000110841.9	PPFIBP1	-1.10887723798285	3.25806307272514e-08	1.08778531832442e-06
ENSG00000133216.12	EPHB2	2.75190464909078	3.29061188173274e-08	1.09601472579442e-06
ENSG00000067704.8	IARS2	1.01231926138104	3.34523103681388e-08	1.11287092465709e-06
ENSG00000138641.11	HERC3	-1.22272990880727	3.35181001917823e-08	1.11372417942635e-06
ENSG00000064989.8	CALCRL	-2.51154111379407	3.38681118401386e-08	1.12298745009283e-06
ENSG00000269936.2	MIR145	-1.75416791538574	3.38778336899512e-08	1.12298745009283e-06
ENSG00000197275.8	RAD54B	1.91825672399179	3.47953576126738e-08	1.15202529470601e-06
ENSG00000125871.9	MGME1	1.60510991722889	3.54130912178502e-08	1.17108011423034e-06
ENSG00000180178.6	AC018865.8	4.91687333724105	3.54717020077127e-08	1.17162187167141e-06
ENSG00000101335.5	MYL9	-1.48972262319427	3.60043037129968e-08	1.18779953212497e-06
ENSG00000136492.4	BRIP1	3.02944771484422	3.6311738192099e-08	1.19651921156744e-06
ENSG00000248445.1	CTB-118N6.3	-2.00107950284872	3.64308311816656e-08	1.19901946753892e-06
ENSG00000159055.3	MIS18A	1.61760583115872	3.73940493881425e-08	1.2292629150166e-06
ENSG00000267280.1	RP11-332H18.4	-1.7547513026757	3.7562530409852e-08	1.23334012570573e-06
ENSG00000143476.13	DTL	2.13864991390966	3.81636211468837e-08	1.25159535309727e-06
ENSG00000138639.13	ARHGAP24	-1.1310814057704	3.87017561600835e-08	1.26774524753426e-06
ENSG00000106688.7	SLC1A1	-1.92004055619733	3.90315529986987e-08	1.27704061078879e-06
ENSG00000067066.12	SP100	-1.06100482594349	3.91319555342683e-08	1.27881755747736e-06
ENSG00000146674.10	IGFBP3	2.14228407800872	4.0640410915681e-08	1.32499201040607e-06
ENSG00000197172.6	MAGEA6	3.72667066198452	4.20492729709582e-08	1.36771052588422e-06
ENSG00000071282.7	LMCD1	-1.64178000191401	4.27972722399945e-08	1.38878399801011e-06
ENSG00000139146.9	FAM60A	1.09792512678028	4.27628113910827e-08	1.38878399801011e-06
ENSG00000114790.8	ARHGEF26	-1.67886668651114	4.32587999623386e-08	1.40064022036014e-06
ENSG00000249669.3	MIR143HG	-1.69944509055546	4.32636031302448e-08	1.40064022036014e-06
ENSG00000153885.10	KCTD15	-1.60554290131882	4.33345359850185e-08	1.40130151620552e-06
ENSG00000179222.13	MAGED1	1.44478099325418	4.34210712031578e-08	1.40246521598558e-06
ENSG00000125835.13	SNRPB	1.63479851018553	4.35562197242718e-08	1.40519455377898e-06
ENSG00000158042.8	MRPL17	1.05520300667711	4.37967032436182e-08	1.41131188326851e-06
ENSG00000084207.11	GSTP1	1.25411708379668	4.40950406037709e-08	1.41927714797172e-06
ENSG00000126351.8	THRA	-1.09195283251543	4.4308836779425e-08	1.42450599819832e-06
ENSG00000080546.9	SESN1	-1.26094777005175	4.45945566842312e-08	1.43037684994682e-06
ENSG00000138411.6	HECW2	-2.0780282907918	4.45670610733702e-08	1.43037684994682e-06
ENSG00000107623.4	GDF10	-2.76941626736273	4.55151395413947e-08	1.45653696260207e-06
ENSG00000104522.11	TSTA3	1.29427592873729	4.56807838868715e-08	1.45989252814675e-06
ENSG00000125733.13	TRIP10	-1.12774600683401	4.57252336262219e-08	1.45989252814675e-06
ENSG00000204113.5	BMP2KL	-1.3981558026693	4.59376848258517e-08	1.46498973045202e-06
ENSG00000175792.7	RUVBL1	1.11511432054438	4.63144058679077e-08	1.4753079113721e-06
ENSG00000132819.12	RBM38	1.38888765625525	4.72073810249091e-08	1.50202842492672e-06
ENSG00000101670.7	LIPG	2.95594287837757	4.75514794062223e-08	1.51124375272124e-06
ENSG00000233251.3	AC007743.1	-2.10780527582556	4.79994334405618e-08	1.5237348750668e-06
ENSG00000149557.8	FEZ1	-1.78945977255306	4.82462933241032e-08	1.52982103803113e-06
ENSG00000115756.8	HPCAL1	-1.20526135398605	4.85715415869577e-08	1.53837605174674e-06
ENSG00000105538.4	RASIP1	-1.75252178874913	4.86984855369881e-08	1.54063794894383e-06
ENSG00000196890.3	HIST3H2BB	2.48424373828785	4.93052239788939e-08	1.55805630899136e-06
ENSG00000168275.10	COA6	1.58158041765845	4.95319488067835e-08	1.56344018162026e-06
ENSG00000144642.16	RBMS3	-1.87529404214849	4.96212103372254e-08	1.56447781909809e-06
ENSG00000136842.9	TMOD1	-2.12244114267644	5.05197337790192e-08	1.59099888047547e-06
ENSG00000128268.11	MGAT3	-2.12049837259262	5.12973807013049e-08	1.61182992928392e-06
ENSG00000243742.1	RPLP0P2	2.99577248768661	5.26414158410863e-08	1.65032325707451e-06
ENSG00000096063.10	SRPK1	1.39361897875997	5.27504229072537e-08	1.65187413494555e-06
ENSG00000198300.8	PEG3	-1.7058235978883	5.2866337176745e-08	1.65363757042705e-06
ENSG00000105699.12	LSR	1.77156176733862	5.33378431967158e-08	1.66650727420369e-06
ENSG00000196876.9	SCN8A	3.30471816576467	5.34151665866849e-08	1.66704589082967e-06
ENSG00000146701.7	MDH2	1.04184506835758	5.37939033894596e-08	1.67697960622534e-06
ENSG00000141696.8	LEPREL4	2.01691908834422	5.55690348587492e-08	1.72843371317937e-06
ENSG00000179627.9	ZBTB42	1.24749031665717	5.60306717703305e-08	1.74084097230439e-06
ENSG00000102934.5	PLLP	-1.99166314799213	5.64659195448473e-08	1.75240149638903e-06
ENSG00000164695.4	CHMP4C	1.43379445704841	5.67414419210641e-08	1.75898469955299e-06
ENSG00000154262.8	ABCA6	-2.1536905924116	5.86216758239403e-08	1.81524374524021e-06
ENSG00000110328.5	GALNT18	-1.77510288015857	5.90704622404031e-08	1.82710142124859e-06
ENSG00000189060.4	H1F0	1.69681427066153	5.92728083422464e-08	1.82928149883829e-06
ENSG00000207445.1	SNORD15B	2.52122059043742	5.92670064341289e-08	1.82928149883829e-06
ENSG00000211445.7	GPX3	-2.48071844712051	6.00290728212895e-08	1.85056291714075e-06
ENSG00000084623.7	EIF3I	1.12571344775942	6.1119074363598e-08	1.87998749248118e-06
ENSG00000108106.9	UBE2S	2.15910320954662	6.12853451716733e-08	1.88301428769444e-06
ENSG00000157240.2	FZD1	-1.25112887838778	6.20374279105756e-08	1.90401375816252e-06
ENSG00000125247.11	TMTC4	1.1382553773307	6.25003510111775e-08	1.91610192133162e-06
ENSG00000153113.19	CAST	-1.1105840508168	6.26367269781284e-08	1.91816334437988e-06
ENSG00000102760.12	RGCC	-2.10869735901487	6.28762392158435e-08	1.92125689101716e-06
ENSG00000089199.5	CHGB	3.46700305664085	6.38397382389324e-08	1.94609301453422e-06
ENSG00000104760.12	FGL1	2.3420578906438	6.40397521091995e-08	1.94609301453422e-06
ENSG00000121621.6	KIF18A	2.29304997396125	6.40215478120738e-08	1.94609301453422e-06
ENSG00000125810.9	CD93	-1.49469331901628	6.39847994718237e-08	1.94609301453422e-06
ENSG00000138316.6	ADAMTS14	2.50972046094418	6.3868581370241e-08	1.94609301453422e-06
ENSG00000174804.3	FZD4	-1.60608272453898	6.42703348414442e-08	1.95096328246813e-06
ENSG00000180900.12	SCRIB	1.34249383176306	6.46293559636368e-08	1.95971746580448e-06
ENSG00000111057.6	KRT18	1.69905777741372	6.56934964897362e-08	1.98943184593159e-06
ENSG00000198715.7	C1orf85	1.03803013399876	6.60198810219165e-08	1.99533943241076e-06
ENSG00000234678.1	RP11-465N4.4	2.76328709945643	6.63474636400908e-08	2.0030580834541e-06
ENSG00000157554.14	ERG	-1.86495130564584	6.70762878587243e-08	2.02286044200033e-06
ENSG00000171115.3	GIMAP8	-2.25359592030485	6.76611736949942e-08	2.03828367444909e-06
ENSG00000163382.7	APOA1BP	1.67996129292425	6.9833036653629e-08	2.10142906936544e-06
ENSG00000139597.12	N4BP2L1	-1.22480028865471	7.03982659084904e-08	2.1161428901745e-06
ENSG00000117322.12	CR2	3.57841926614293	7.1384911264537e-08	2.14347874787292e-06
ENSG00000177054.9	ZDHHC13	1.47627118181367	7.35292900629866e-08	2.20309951706e-06
ENSG00000138346.10	DNA2	1.52256050226573	7.39690653573058e-08	2.21388534880092e-06
ENSG00000168477.13	TNXB	-2.39812959171804	7.47141669907824e-08	2.23377646892161e-06
ENSG00000004776.7	HSPB6	-2.02592507421614	7.48524105897778e-08	2.23550068010052e-06
ENSG00000026103.15	FAS	-1.43339021135782	7.54056244720423e-08	2.24960113008259e-06
ENSG00000173706.8	HEG1	-1.6612664200203	7.6207403263208e-08	2.27107884375693e-06
ENSG00000164045.7	CDC25A	3.03810895807839	7.63363516950574e-08	2.27248077014954e-06
ENSG00000087128.5	TMPRSS11E	4.65866658486655	7.82420622359973e-08	2.31925856489075e-06
ENSG00000134013.11	LOXL2	1.62041158025297	7.94131672392065e-08	2.3514603255622e-06
ENSG00000176208.4	ATAD5	1.67684250180123	8.00765926727375e-08	2.36857682697772e-06
ENSG00000135363.7	LMO2	-1.93295416679972	8.15100475382819e-08	2.40840923210823e-06
ENSG00000097046.8	CDC7	1.45120948222389	8.16695005402125e-08	2.41007795656092e-06
ENSG00000118322.8	ATP10B	3.61500678456128	8.17402543565986e-08	2.41007795656092e-06
ENSG00000133863.2	TEX15	3.72853497248302	8.18987240369656e-08	2.4121869409826e-06
ENSG00000169689.10	STRA13	1.97450245015841	8.27510800971284e-08	2.43470701727977e-06
ENSG00000167123.14	CERCAM	1.50334741655448	8.49083018143068e-08	2.49553054431985e-06
ENSG00000101310.10	SEC23B	1.14034669481387	8.8458781474671e-08	2.59438572094582e-06
ENSG00000173702.3	MUC13	2.21357225810356	9.08214201037031e-08	2.65805938900553e-06
ENSG00000229119.3	CTB-63M22.1	1.80466687226117	9.09675714373998e-08	2.65953136936845e-06
ENSG00000184348.2	HIST1H2AK	2.57399169826077	9.41321445737604e-08	2.74626325047212e-06
ENSG00000184113.8	CLDN5	-2.08302319883387	9.44945600179735e-08	2.75394072237256e-06
ENSG00000181449.2	SOX2	2.64330110899804	9.5104620346204e-08	2.76881184837926e-06
ENSG00000198856.8	OSTC	1.03711729333173	9.55166795590112e-08	2.7778933693551e-06
ENSG00000120328.4	PCDHB12	-1.49041375860026	9.67817765112521e-08	2.81173862754418e-06
ENSG00000214517.4	PPME1	1.02797309520551	9.71181137908381e-08	2.81855864762218e-06
ENSG00000071967.7	CYBRD1	-1.88256161783862	9.75557951617726e-08	2.82830254625223e-06
ENSG00000159063.8	ALG8	1.66049160317924	9.85132170819758e-08	2.85010344936332e-06
ENSG00000198937.8	CCDC167	1.77943061978389	9.84514756635643e-08	2.85010344936332e-06
ENSG00000046889.14	PREX2	-2.01191760293172	9.87767749419613e-08	2.85475168829658e-06
ENSG00000184584.8	TMEM173	-1.24071788886814	1.00944786218621e-07	2.90530403904113e-06
ENSG00000106484.10	MEST	2.14898726355717	1.03416530626599e-07	2.97335921475127e-06
ENSG00000185686.13	PRAME	3.60941196305749	1.04782904339353e-07	3.00952554958111e-06
ENSG00000167900.7	TK1	2.79129027276043	1.05321704641462e-07	3.02187248736025e-06
ENSG00000150990.3	DHX37	1.18652706985712	1.07178304252918e-07	3.07196492923265e-06
ENSG00000151718.11	WWC2	-1.42732724624946	1.07956539389189e-07	3.09107759066362e-06
ENSG00000010292.8	NCAPD2	1.15992795143385	1.08301966429324e-07	3.09443557398961e-06
ENSG00000183807.6	FAM162B	-1.80145916585441	1.0840841153065e-07	3.09443557398961e-06
ENSG00000144824.15	PHLDB2	-1.27886140030442	1.10086880182767e-07	3.1391166399495e-06
ENSG00000204217.8	BMPR2	-1.53311234327101	1.10256566254911e-07	3.14072734162475e-06
ENSG00000224373.2	IGHV4-59	1.82247870807366	1.11014223681674e-07	3.15906629338261e-06
ENSG00000072071.12	LPHN1	-1.30578757512533	1.11460674139503e-07	3.16852090573822e-06
ENSG00000068489.8	PRR11	2.38967458610409	1.11780215783738e-07	3.17435218722602e-06
ENSG00000150275.13	PCDH15	-2.72961245210554	1.12876916522032e-07	3.20221886390979e-06
ENSG00000161958.6	FGF11	3.84266031228881	1.13226479394066e-07	3.20885461776134e-06
ENSG00000184886.3	PIGW	1.506488245863	1.13699626103941e-07	3.21897563903453e-06
ENSG00000138735.11	PDE5A	-1.75796050722545	1.14060568407528e-07	3.22590262025165e-06
ENSG00000175048.12	ZDHHC14	-1.10729888035951	1.15067008555569e-07	3.2510531083241e-06
ENSG00000171817.12	ZNF540	-1.88455103550738	1.1525905963785e-07	3.25316643911715e-06
ENSG00000159176.9	CSRP1	-1.14361142590408	1.15736250712055e-07	3.26331532114426e-06
ENSG00000110799.9	VWF	-1.80173266747896	1.1665637684072e-07	3.28258739903222e-06
ENSG00000233117.2	LINC00702	-2.40624211516592	1.1664015779849e-07	3.28258739903222e-06
ENSG00000137752.18	CASP1	-1.33544978656078	1.17613472998929e-07	3.30616596591214e-06
ENSG00000267107.2	AC011526.1	-2.06659056236761	1.18423195872188e-07	3.32555826869822e-06
ENSG00000154678.12	PDE1C	-2.59282592429419	1.19017180947105e-07	3.33548655088628e-06
ENSG00000165124.13	SVEP1	-2.22607281581242	1.20291774278505e-07	3.36780552710103e-06
ENSG00000198734.6	F5	3.34785479178313	1.20909591970401e-07	3.38169015042214e-06
ENSG00000043591.4	ADRB1	-2.54471180334018	1.23117852611599e-07	3.4297135127385e-06
ENSG00000110697.8	PITPNM1	1.06731483906961	1.23121090599659e-07	3.4297135127385e-06
ENSG00000008283.11	CYB561	1.06036097579187	1.23609025106987e-07	3.4364052120174e-06
ENSG00000182004.8	SNRPE	1.40695379290735	1.26382600087164e-07	3.50648523941838e-06
ENSG00000196557.6	CACNA1H	-1.66278154338586	1.32073159849486e-07	3.65705570860676e-06
ENSG00000236581.4	STARD13-AS	-1.90470321550847	1.34501796573355e-07	3.71688480670092e-06
ENSG00000204305.9	AGER	-3.03359128184441	1.36857840691799e-07	3.77822964178504e-06
ENSG00000164093.11	PITX2	4.5515327293949	1.3726025838343e-07	3.78557243424281e-06
ENSG00000164934.9	DCAF13	1.67810770599981	1.37892737546359e-07	3.79923932792824e-06
ENSG00000140534.9	TICRR	2.7785227622023	1.38097222285919e-07	3.8010986431774e-06
ENSG00000171202.2	TMEM126A	1.17828501051795	1.38775190915205e-07	3.81597390678134e-06
ENSG00000114812.8	VIPR1	-3.04193815966144	1.3980182348691e-07	3.84039761647953e-06
ENSG00000156234.7	CXCL13	3.63317450343449	1.42866513299659e-07	3.91682945800301e-06
ENSG00000112782.11	CLIC5	-2.33961886888146	1.43630449496227e-07	3.93388629938088e-06
ENSG00000151364.11	KCTD14	1.72954684122974	1.45830368564092e-07	3.98626953281845e-06
ENSG00000264596.1	RP11-678G15.1	-1.87564073680074	1.46354686265621e-07	3.99273428755127e-06
ENSG00000165244.6	ZNF367	1.72072061183377	1.483246085919e-07	4.0345747699826e-06
ENSG00000171222.6	SCAND1	1.36186675525862	1.4831202407086e-07	4.0345747699826e-06
ENSG00000148175.8	STOM	-1.51422364163247	1.48687444919581e-07	4.04048301595865e-06
ENSG00000105173.9	CCNE1	3.58954411364741	1.49351617590137e-07	4.05456030336432e-06
ENSG00000152583.8	SPARCL1	-1.82883593605413	1.51221159402363e-07	4.09729596447125e-06
ENSG00000177098.4	SCN4B	-2.47876096943149	1.5172899171855e-07	4.10704475632308e-06
ENSG00000164818.11	HEATR2	1.2376704426307	1.52261017222549e-07	4.1174287746975e-06
ENSG00000239697.6	TNFSF12	-1.443726999947	1.52488326116833e-07	4.119560475279e-06
ENSG00000172500.8	FIBP	1.11820634026687	1.53480636390451e-07	4.14233488001271e-06
ENSG00000247809.3	NR2F2-AS1	-1.40390258793438	1.54640358985714e-07	4.16957896993065e-06
ENSG00000197415.7	VEPH1	-2.04980784596154	1.59108322380565e-07	4.28588388781436e-06
ENSG00000164611.8	PTTG1	2.54689887175242	1.62963340720801e-07	4.3812188840103e-06
ENSG00000176340.3	COX8A	1.18328674800748	1.62825844527787e-07	4.3812188840103e-06
ENSG00000102996.4	MMP15	1.48068471639714	1.63394271443746e-07	4.38430760271444e-06
ENSG00000206538.3	VGLL3	-1.81672392949502	1.63352002535979e-07	4.38430760271444e-06
ENSG00000137869.9	CYP19A1	3.59579339839912	1.66467594205031e-07	4.46245739248172e-06
ENSG00000254122.1	PCDHGB7	-1.60902583285181	1.67797903094365e-07	4.493776854588e-06
ENSG00000165410.10	CFL2	-1.24940487401237	1.6933845250803e-07	4.52629611255808e-06
ENSG00000152377.8	SPOCK1	2.18726419490485	1.69917772879273e-07	4.53740963285412e-06
ENSG00000174099.6	MSRB3	-1.52438120948115	1.7408695573381e-07	4.64427171811015e-06
ENSG00000100997.14	ABHD12	1.30998713219635	1.74714989221313e-07	4.65654887218572e-06
ENSG00000101166.11	SLMO2	1.20905020770987	1.7587096574143e-07	4.67837003307381e-06
ENSG00000134533.2	RERG	-1.93422648991988	1.79434698307661e-07	4.76403416702972e-06
ENSG00000106305.5	AIMP2	1.76558496850064	1.80304782079298e-07	4.78255848832707e-06
ENSG00000182742.5	HOXB4	-1.3249956949317	1.81522896627122e-07	4.81027007346658e-06
ENSG00000118689.10	FOXO3	-1.07250883719308	1.82057486554184e-07	4.81983298134145e-06
ENSG00000204403.5	CASP12	-2.9933139287982	1.8426040701375e-07	4.86886189771095e-06
ENSG00000260244.1	RP11-588K22.2	-1.40346843653023	1.84136475137982e-07	4.86886189771095e-06
ENSG00000166292.7	TMEM100	-3.32002340275158	1.86423787874734e-07	4.92133967134584e-06
ENSG00000103241.5	FOXF1	-2.13736489910923	1.86658556952907e-07	4.92285329150039e-06
ENSG00000118407.10	FILIP1	-1.72227944727392	1.88699622651743e-07	4.96724006686205e-06
ENSG00000161888.7	SPC24	2.87195579758336	1.91399690222473e-07	5.02877311100618e-06
ENSG00000187951.6	ARHGAP11B	1.53822405670256	1.92568146892589e-07	5.05468612633385e-06
ENSG00000117394.15	SLC2A1	3.5800796928341	1.9275365190709e-07	5.05477322510607e-06
ENSG00000163106.6	HPGDS	-2.25937879990084	1.9392442244064e-07	5.08067337168608e-06
ENSG00000129282.8	MRM1	1.88190184797748	1.94267310537411e-07	5.08485521779289e-06
ENSG00000137393.8	RNF144B	-1.74026501744823	1.95100944016354e-07	5.10186210342482e-06
ENSG00000165197.4	FIGF	-2.92964301123607	1.95788278294551e-07	5.11501485996452e-06
ENSG00000171960.6	PPIH	1.21201102094281	1.97433539444106e-07	5.15314539217002e-06
ENSG00000042980.8	ADAM28	1.31427573078881	1.9853671724039e-07	5.17220771815458e-06
ENSG00000115758.8	ODC1	2.81598272644623	1.99079157019053e-07	5.18147393198276e-06
ENSG00000204397.3	CARD16	-1.57417333187655	2.04778073065977e-07	5.3248056581214e-06
ENSG00000160606.6	TLCD1	2.21196313471441	2.06020703137584e-07	5.34709486300494e-06
ENSG00000185033.10	SEMA4B	1.16023100652807	2.11301415645442e-07	5.47391015600633e-06
ENSG00000200354.1	SNORA71D	2.444587995114	2.11768949643151e-07	5.48090439165041e-06
ENSG00000137831.10	UACA	-1.25239047349579	2.124770792355e-07	5.49410676923481e-06
ENSG00000204131.6	NHSL2	-1.64826085560423	2.14091810456707e-07	5.53070510346493e-06
ENSG00000165810.12	BTNL9	-2.84804569767451	2.14992969926193e-07	5.54881855869975e-06
ENSG00000119865.4	CNRIP1	-1.54941771713407	2.17004910300016e-07	5.59554018241073e-06
ENSG00000100311.12	PDGFB	-1.48571320224808	2.19611050965628e-07	5.65425429786649e-06
ENSG00000169744.8	LDB2	-1.94648229349897	2.19689534442245e-07	5.65425429786649e-06
ENSG00000186564.5	FOXD2	1.97284365593333	2.2023263877393e-07	5.66297920554467e-06
ENSG00000173269.9	MMRN2	-1.63218849742622	2.22443340515902e-07	5.71452822464233e-06
ENSG00000226312.3	CFLAR-AS1	-1.45917530521389	2.23241345614478e-07	5.72475041256651e-06
ENSG00000240972.1	MIF	1.82281722880067	2.23798983161017e-07	5.73342824358487e-06
ENSG00000223839.3	FAM95B1	-2.60996399175633	2.2417955059266e-07	5.73787973357319e-06
ENSG00000157570.7	TSPAN18	-1.61574988136373	2.2501436834384e-07	5.75393884764962e-06
ENSG00000067057.12	PFKP	1.34717507505436	2.26242996482962e-07	5.78002940830551e-06
ENSG00000233396.3	RP11-458D21.1	2.15330646010183	2.26750010931106e-07	5.78765322289194e-06
ENSG00000196960.3	RP11-192P3.5	-1.28418449827667	2.28748334271483e-07	5.82793621153563e-06
ENSG00000196584.2	XRCC2	2.98352510975085	2.30930727168497e-07	5.87814039017426e-06
ENSG00000143126.7	CELSR2	1.3738068966233	2.31472369032965e-07	5.88652692834063e-06
ENSG00000204019.4	CXorf61	4.48534337858039	2.32367099678398e-07	5.90386921298274e-06
ENSG00000243678.7	NME1-NME2	1.50349935617468	2.33529257731306e-07	5.92796821203577e-06
ENSG00000031081.6	ARHGAP31	-1.95067454964582	2.33980163447744e-07	5.93398504100335e-06
ENSG00000163820.10	FYCO1	-1.00968371884312	2.34794052699977e-07	5.94918812069486e-06
ENSG00000185269.7	NOTUM	3.62194233535399	2.35483824261167e-07	5.96122144537052e-06
ENSG00000154258.12	ABCA9	-2.22632196997626	2.3596636614566e-07	5.96799163966394e-06
ENSG00000135100.13	HNF1A	3.1991831319799	2.37711881987273e-07	6.0011976030363e-06
ENSG00000137168.7	PPIL1	1.62548137170623	2.38443909604074e-07	6.01102564586718e-06
ENSG00000184925.7	LCN12	3.19630117210311	2.38534483189755e-07	6.01102564586718e-06
ENSG00000126785.8	RHOJ	-1.60169141056547	2.39296632886608e-07	6.02475960021682e-06
ENSG00000137842.2	TMEM62	1.00132715313461	2.45192927753221e-07	6.16624734004891e-06
ENSG00000142684.7	ZNF593	1.2919279451713	2.45360860097819e-07	6.16624734004891e-06
ENSG00000154188.5	ANGPT1	-2.17489448862621	2.46549801151555e-07	6.19051966782797e-06
ENSG00000268388.1	FENDRR	-2.99940640630899	2.4809118103572e-07	6.22358934704888e-06
ENSG00000223650.1	UHRF2P1	-1.42589815050885	2.57237423388956e-07	6.44720172712428e-06
ENSG00000136237.14	RAPGEF5	-1.28669509014325	2.59537666470206e-07	6.49898245145835e-06
ENSG00000134825.9	TMEM258	1.09640694741833	2.61004470322261e-07	6.52981878186757e-06
ENSG00000162407.8	PPAP2B	-1.34641758924026	2.61320747704926e-07	6.53184157213799e-06
ENSG00000213553.3	RPLP0P6	1.15702492124093	2.6188150541735e-07	6.5399661276367e-06
ENSG00000225194.2	LINC00092	-2.54053620151174	2.63026753971489e-07	6.56265943249907e-06
ENSG00000074660.11	SCARF1	-1.43275900021215	2.64353347862846e-07	6.5898325574615e-06
ENSG00000119547.5	ONECUT2	4.67258060771749	2.70591133180057e-07	6.73927377924658e-06
ENSG00000165379.9	LRFN5	-1.58362029386271	2.72405203559624e-07	6.77836984104194e-06
ENSG00000164116.12	GUCY1A3	-1.24845344473228	2.76932099738094e-07	6.88483970182205e-06
ENSG00000189129.9	PLAC9	-1.93033192052761	2.78079824250956e-07	6.90718417532925e-06
ENSG00000081760.12	AACS	1.28210761357189	2.78841336587956e-07	6.91990418929593e-06
ENSG00000140873.11	ADAMTS18	4.19939207313559	2.81912818326194e-07	6.98363495041094e-06
ENSG00000163293.7	NIPAL1	2.38175573398604	2.82406976786659e-07	6.98963565650835e-06
ENSG00000119333.7	WDR34	1.21074520018096	2.8290269637404e-07	6.99566426996234e-06
ENSG00000240393.1	RP11-768G7.1	-2.89403538416328	2.84350097627809e-07	7.02519453132998e-06
ENSG00000136231.9	IGF2BP3	3.48107092313612	2.84699524580756e-07	7.0275696703675e-06
ENSG00000149554.8	CHEK1	2.61891790536293	2.85162540563076e-07	7.03274194482005e-06
ENSG00000105929.11	ATP6V0A4	3.29205083709034	2.86029285323353e-07	7.03535684512095e-06
ENSG00000128059.4	PPAT	1.71986695813847	2.86016483424718e-07	7.03535684512095e-06
ENSG00000214575.5	CPEB1	-1.97358537903932	2.87185296343263e-07	7.0575341426429e-06
ENSG00000125901.5	MRPS26	1.54019860583196	2.89666564935831e-07	7.10807952407612e-06
ENSG00000214078.7	CPNE1	1.21003067548265	2.91253224888745e-07	7.13853420895604e-06
ENSG00000225572.1	DOCK4-AS1	-1.74183045701255	2.91537708642365e-07	7.13920011145845e-06
ENSG00000198477.3	ZNF280B	2.15814349783796	2.96237908217931e-07	7.24151609119516e-06
ENSG00000115290.5	GRB14	2.9983532788208	2.98927613445362e-07	7.30083330549434e-06
ENSG00000159899.10	NPR2	-1.02886970602925	2.99237029315461e-07	7.30196251394676e-06
ENSG00000129195.11	FAM64A	2.57533351969475	3.01538267750588e-07	7.35165135214418e-06
ENSG00000214050.3	FBXO16	2.04819784898138	3.04289774937471e-07	7.41222107606683e-06
ENSG00000197785.9	ATAD3A	1.7081230304328	3.05401237455946e-07	7.43276959053967e-06
ENSG00000168297.11	PXK	-1.02555609807886	3.08522018872892e-07	7.5021414668084e-06
ENSG00000170464.5	DNAJC18	-1.17247500559046	3.13921567664054e-07	7.62675472402731e-06
ENSG00000214491.4	SEC14L6	-1.83925475843068	3.2464217004645e-07	7.87342395798843e-06
ENSG00000158470.5	B4GALT5	1.1951810572122	3.29387015594076e-07	7.98152205035602e-06
ENSG00000242575.1	AC012501.3	4.33511212032649	3.34353267567854e-07	8.09479180512225e-06
ENSG00000094963.9	FMO2	-2.63761302334087	3.36804610158951e-07	8.1187175576543e-06
ENSG00000149256.10	TENM4	2.47218703441275	3.36347374258633e-07	8.1187175576543e-06
ENSG00000169554.12	ZEB2	-1.55895507688229	3.36313014540463e-07	8.1187175576543e-06
ENSG00000174851.10	YIF1A	1.19069480561227	3.3642115457552e-07	8.1187175576543e-06
ENSG00000227184.3	EPPK1	1.9659790683724	3.37640134695893e-07	8.13179300098745e-06
ENSG00000137135.13	ARHGEF39	1.39902097036495	3.50577789110338e-07	8.4360631039604e-06
ENSG00000078401.6	EDN1	-2.29063582509419	3.51975226600314e-07	8.46235066033423e-06
ENSG00000101464.6	PIGU	1.40971819028789	3.54513801390746e-07	8.51600469228246e-06
ENSG00000178295.10	GEN1	1.36733548899295	3.62115935251034e-07	8.6835839442869e-06
ENSG00000077943.7	ITGA8	-2.20837179819315	3.62931397194021e-07	8.69562315643189e-06
ENSG00000141580.11	WDR45B	1.33286504700264	3.6419928845399e-07	8.71847218132524e-06
ENSG00000166265.7	CYYR1	-1.87258310883385	3.66379843322817e-07	8.76311099395824e-06
ENSG00000116221.11	MRPL37	1.2383148334306	3.6821877667269e-07	8.79950900842703e-06
ENSG00000120907.13	ADRA1A	-3.035672898786	3.75766781175365e-07	8.97215950405379e-06
ENSG00000134697.8	GNL2	1.0366074485643	3.77944391960944e-07	9.01639480219809e-06
ENSG00000254285.2	KRT8P3	1.9079865977521	3.79070559740697e-07	9.035491993132e-06
ENSG00000080561.9	MID2	-1.30486665011929	3.79806078274004e-07	9.04525291134098e-06
ENSG00000163002.8	NUP35	1.19432699959585	3.89104727075145e-07	9.25875699202394e-06
ENSG00000162618.8	ELTD1	-1.07541095613096	3.9535282755515e-07	9.39936949487372e-06
ENSG00000243064.4	ABCC13	-2.70225986459028	3.97710369509017e-07	9.44732380310588e-06
ENSG00000078114.14	NEBL	-1.9382840308644	4.09439973748919e-07	9.70103507400832e-06
ENSG00000205038.7	PKHD1L1	-2.7508179744175	4.09272782099206e-07	9.70103507400832e-06
ENSG00000196268.7	ZNF493	-1.16885420730478	4.16277019723153e-07	9.8462113488652e-06
ENSG00000141499.12	WRAP53	1.34309886105883	4.22869946194519e-07	9.99363429060216e-06
ENSG00000077157.16	PPP1R12B	-1.02967543637973	4.24427140693105e-07	1.00218987391746e-05
ENSG00000171291.4	ZNF439	-1.44413309161312	4.30300089830283e-07	1.01519353676371e-05
ENSG00000196616.8	ADH1B	-2.79918055619365	4.30671899876546e-07	1.01520746491714e-05
ENSG00000218048.2	RP3-407E4.4	4.18793364603118	4.32284777760819e-07	1.01781201900928e-05
ENSG00000140092.10	FBLN5	-2.1206498981544	4.36783999593212e-07	1.02612803291394e-05
ENSG00000213401.4	MAGEA12	3.82332164685959	4.46395290362053e-07	1.04782041718233e-05
ENSG00000155511.13	GRIA1	-3.24714461467954	4.47076954893018e-07	1.04853339928206e-05
ENSG00000225091.3	SNORA71A	2.74920265800092	4.56438984087108e-07	1.0695861160048e-05
ENSG00000143799.8	PARP1	1.01073302205841	4.59871633844292e-07	1.07672054692067e-05
ENSG00000204237.4	OXLD1	1.13629175326014	4.67004091745124e-07	1.09065896679028e-05
ENSG00000163145.8	C1QTNF7	-2.51830475050862	4.67949277024966e-07	1.09194724062722e-05
ENSG00000123364.3	HOXC13	4.36226697685808	4.71041817569445e-07	1.09823993516506e-05
ENSG00000027697.8	IFNGR1	-1.17792052922298	4.7183995955628e-07	1.09825500653431e-05
ENSG00000254622.1	NAV2-AS4	-2.65943557510512	4.7171992556001e-07	1.09825500653431e-05
ENSG00000233178.3	RP11-88I18.2	-1.53758854654784	4.75342425521472e-07	1.10455407002456e-05
ENSG00000112576.8	CCND3	-1.13363715545208	4.79100489299625e-07	1.11142500632258e-05
ENSG00000174442.7	ZWILCH	1.49449097466409	4.79778011500144e-07	1.11206691136771e-05
ENSG00000080573.6	COL5A3	-1.25128114385056	4.80626591054085e-07	1.11310390390614e-05
ENSG00000160972.5	PPP1R16A	1.49031013074158	4.81404890694224e-07	1.11397653814105e-05
ENSG00000189221.5	MAOA	-1.55457228741682	4.84653341456521e-07	1.12055891322593e-05
ENSG00000196866.2	HIST1H2AD	2.6452799590299	4.87985661179019e-07	1.12638620377803e-05
ENSG00000178445.8	GLDC	3.42652732333438	4.88509879795222e-07	1.12665890398325e-05
ENSG00000135525.14	MAP7	1.07086618390979	4.89214283299084e-07	1.12734636961238e-05
ENSG00000164120.9	HPGD	-2.81672483354703	5.00453672100576e-07	1.15228938858344e-05
ENSG00000176971.2	FIBIN	-2.31928996131671	5.01865694769429e-07	1.15458239646582e-05
ENSG00000142273.6	CBLC	3.02306544262289	5.02742883176863e-07	1.15564219500763e-05
ENSG00000169994.14	MYO7B	-2.65110987971877	5.06028414376178e-07	1.16223165205853e-05
ENSG00000182168.10	UNC5C	-1.2149383940177	5.15695226032957e-07	1.18345442897307e-05
ENSG00000113580.10	NR3C1	-1.16336281404619	5.19418915318752e-07	1.19101469467097e-05
ENSG00000079102.12	RUNX1T1	-1.56492807538499	5.2210464555152e-07	1.19618442533666e-05
ENSG00000128045.5	RASL11B	3.17508577721874	5.23142050068339e-07	1.19757229200875e-05
ENSG00000156535.9	CD109	-1.43634803654155	5.27060942322282e-07	1.20455567090047e-05
ENSG00000160360.7	GPSM1	-1.57694231451831	5.30794007185455e-07	1.21208886661403e-05
ENSG00000163378.9	EOGT	-1.1166022517071	5.3293874207827e-07	1.21598564136197e-05
ENSG00000185565.7	LSAMP	-1.7002142986816	5.36195607080102e-07	1.22241143126027e-05
ENSG00000182199.6	SHMT2	1.65725714664634	5.3926118163487e-07	1.22839092647451e-05
ENSG00000237887.1	AC092839.1	-2.03990023550618	5.41627734820191e-07	1.23276960644678e-05
ENSG00000120156.16	TEK	-2.55624318363835	5.42985213430929e-07	1.23484629070829e-05
ENSG00000198939.3	ZFP2	-1.99697851683223	5.44560361009675e-07	1.23741418642207e-05
ENSG00000136689.14	IL1RN	1.22085563121073	5.5197721407165e-07	1.25221650077007e-05
ENSG00000131620.13	ANO1	-1.55075821579486	5.64508799181318e-07	1.27959939814425e-05
ENSG00000254254.1	RP11-17A4.2	-2.93437514210148	5.65988390230339e-07	1.28190594995435e-05
ENSG00000006611.11	USH1C	4.60183868506719	5.70653884132139e-07	1.29141859830719e-05
ENSG00000025423.7	HSD17B6	-1.98524445341144	5.72239550595732e-07	1.29395161624112e-05
ENSG00000273319.1	RP11-138A9.2	-1.32302899544899	5.73313646039872e-07	1.29532468317396e-05
ENSG00000150938.5	CRIM1	-1.424663902088	5.88327578737898e-07	1.32766866906194e-05
ENSG00000250264.1	TAP2	4.24997894068513	5.88586218398336e-07	1.32766866906194e-05
ENSG00000152402.6	GUCY1A2	-1.62954571441305	5.90296559534422e-07	1.33044500765902e-05
ENSG00000133878.4	DUSP26	-3.10959943350389	5.92694014334958e-07	1.33476423926326e-05
ENSG00000168427.7	KLHL30	-2.07799536320584	5.93774697412365e-07	1.33611346145224e-05
ENSG00000148158.12	SNX30	-1.23429924692462	5.9795067083189e-07	1.3444198834871e-05
ENSG00000203999.4	RP11-290F20.1	3.08624853233776	6.07404196311221e-07	1.36346516396884e-05
ENSG00000159259.7	CHAF1B	2.15661478324334	6.20964059378016e-07	1.39277670391617e-05
ENSG00000142731.6	PLK4	2.38503533448932	6.2203532574413e-07	1.39405251314789e-05
ENSG00000169252.4	ADRB2	-2.08994755381371	6.24846221776552e-07	1.39922182592336e-05
ENSG00000185842.10	DNAH14	2.30050808633804	6.27430269341131e-07	1.40387522765078e-05
ENSG00000142748.8	FCN3	-3.31235892387926	6.31893920016845e-07	1.41272335301107e-05
ENSG00000137267.5	TUBB2A	1.85995888697203	6.35884610225585e-07	1.42050068524226e-05
ENSG00000067798.9	NAV3	-1.18250226288353	6.43791526231248e-07	1.43585176007122e-05
ENSG00000247077.2	PGAM5	1.322035546641	6.47493224708264e-07	1.44294775257275e-05
ENSG00000213250.5	RBMS2P1	-1.41607579161619	6.56339545201275e-07	1.46148801618053e-05
ENSG00000204869.4	IGFL4	4.305757141	6.85424181652494e-07	1.52015139248189e-05
ENSG00000180921.6	FAM83H	1.90009537995233	6.93808880962742e-07	1.5375181631239e-05
ENSG00000237412.2	PRSS56	3.80942221330551	6.97660574209362e-07	1.54358792914185e-05
ENSG00000144381.12	HSPD1	1.70574944066942	6.99163059016026e-07	1.54567960736252e-05
ENSG00000133422.8	MORC2	1.14288095000283	7.08311072292464e-07	1.56465690292631e-05
ENSG00000183036.6	PCP4	2.83142685281896	7.10728864495641e-07	1.56874879438596e-05
ENSG00000196159.7	FAT4	-1.766831077818	7.12773157246925e-07	1.57201043305373e-05
ENSG00000129675.11	ARHGEF6	-1.94734389844227	7.15146531922889e-07	1.57474131176195e-05
ENSG00000101331.11	CCM2L	-2.11919301927996	7.16549792000034e-07	1.57652014679808e-05
ENSG00000159212.8	CLIC6	2.50749373556148	7.17090800237584e-07	1.57652014679808e-05
ENSG00000109458.4	GAB1	-1.3287889013802	7.21352171330817e-07	1.58325230913349e-05
ENSG00000087299.7	L2HGDH	1.61546310874449	7.24938859206294e-07	1.58513312417328e-05
ENSG00000108622.6	ICAM2	-1.45385155680687	7.24852661711474e-07	1.58513312417328e-05
ENSG00000163507.9	KIAA1524	1.58027933946659	7.25007725563488e-07	1.58513312417328e-05
ENSG00000249395.2	CASC9	4.2156273946656	7.24870641195683e-07	1.58513312417328e-05
ENSG00000255043.1	NAV2-AS5	-2.55831885051422	7.27226902228379e-07	1.58873310254538e-05
ENSG00000109685.13	WHSC1	1.60975514920694	7.35871201393708e-07	1.60382926022533e-05
ENSG00000128595.12	CALU	1.21188234379657	7.34982343007733e-07	1.60382926022533e-05
ENSG00000163947.7	ARHGEF3	-1.2637859490987	7.35786647718358e-07	1.60382926022533e-05
ENSG00000254185.1	RP11-419L20.2	-3.93414666092318	7.39642381298073e-07	1.61078319223823e-05
ENSG00000152256.9	PDK1	1.60324111147903	7.44724814990267e-07	1.61930956049412e-05
ENSG00000215784.4	FAM72D	2.08579300998443	7.58227942192834e-07	1.64737934660456e-05
ENSG00000219626.4	FAM228B	-1.14398629215708	7.68788674030865e-07	1.66901735218985e-05
ENSG00000145247.7	OCIAD2	1.44612064940964	7.82066323985941e-07	1.69518985617109e-05
ENSG00000227674.1	LINC00355	4.27018625770462	7.88930810686206e-07	1.70873421877352e-05
ENSG00000211448.7	DIO2	2.26406632629739	7.94150453450298e-07	1.71869768572375e-05
ENSG00000131018.18	SYNE1	-1.81931251515247	8.0532074115873e-07	1.73915664448276e-05
ENSG00000255399.2	TBX5-AS1	-1.81823718392697	8.05484335253322e-07	1.73915664448276e-05
ENSG00000197959.9	DNM3	-1.40489133743909	8.06481423695212e-07	1.73995545104383e-05
ENSG00000148671.9	ADIRF	-2.54418108865063	8.1215323654388e-07	1.75083073410334e-05
ENSG00000235427.1	AC006159.5	-3.25394085675898	8.18028008339033e-07	1.76212632696945e-05
ENSG00000035403.12	VCL	-1.01596591213905	8.24628543801653e-07	1.77496655917586e-05
ENSG00000070087.9	PFN2	1.78675992774236	8.31034530576553e-07	1.78736845355399e-05
ENSG00000166432.10	ZMAT1	-1.50469722842098	8.35887770182009e-07	1.79641411182803e-05
ENSG00000149609.5	C20orf144	1.3818492650286	8.38375337216746e-07	1.80036561386057e-05
ENSG00000188783.5	PRELP	-1.98034988114344	8.40396377331611e-07	1.80330993728272e-05
ENSG00000167721.6	TSR1	1.00801085900042	8.46208151712964e-07	1.81437752467358e-05
ENSG00000224430.2	MKRN5P	-1.24610510146604	8.47549289755133e-07	1.81584981036727e-05
ENSG00000008441.12	NFIX	-1.39295291831065	8.64429775975848e-07	1.85058673876928e-05
ENSG00000257894.1	RP1-78O14.1	-1.77366152199117	8.69317348927965e-07	1.8596152541254e-05
ENSG00000166598.8	HSP90B1	1.46074917972965	8.77760619483378e-07	1.8741158691605e-05
ENSG00000177272.7	KCNA3	-1.00475311372185	8.78122411212346e-07	1.8741158691605e-05
ENSG00000095002.8	MSH2	1.0806277040517	9.01682820390342e-07	1.92292005009455e-05
ENSG00000115946.3	PNO1	1.01191778429007	9.02497254221538e-07	1.92317867268637e-05
ENSG00000196611.4	MMP1	2.93321440648143	9.04633154096843e-07	1.92477353224056e-05
ENSG00000198353.6	HOXC4	2.79592985037488	9.09333548900104e-07	1.93329190147382e-05
ENSG00000248019.2	FAM13A-AS1	-1.37238874652272	9.13252304058987e-07	1.94013669036115e-05
ENSG00000170214.3	ADRA1B	-2.33023771862554	9.14268076821607e-07	1.94080855328351e-05
ENSG00000158747.9	NBL1	-1.08483068740298	9.30227790914132e-07	1.97317813906059e-05
ENSG00000161835.6	GRASP	-1.9856902929286	9.36188340502592e-07	1.98430446961378e-05
ENSG00000261863.1	RP11-141J13.5	-2.92136321010872	9.37763730547534e-07	1.9861263132856e-05
ENSG00000164488.7	DACT2	3.08843264737044	9.49186177964901e-07	2.00572509578341e-05
ENSG00000152782.12	PANK1	1.38247989737984	9.52219768664676e-07	2.0106040701371e-05
ENSG00000166922.4	SCG5	4.38882748373429	9.59521800399581e-07	2.02448154768718e-05
ENSG00000067177.10	PHKA1	1.27679029918917	9.60423218271878e-07	2.0248436315314e-05
ENSG00000126218.7	F10	-1.04234846426853	9.62700939589786e-07	2.02658491593393e-05
ENSG00000161649.8	CD300LG	-3.07260074769168	9.62710008722623e-07	2.02658491593393e-05
ENSG00000105464.3	GRIN2D	3.12620430692038	9.67585080198436e-07	2.03222165405796e-05
ENSG00000120322.2	PCDHB8	-1.57811145934243	9.67158417158525e-07	2.03222165405796e-05
ENSG00000179403.10	VWA1	1.6946643802983	9.73196554004902e-07	2.04246130036808e-05
ENSG00000174944.4	P2RY14	-1.69005214269388	9.76175160773244e-07	2.04561781236055e-05
ENSG00000110107.4	PRPF19	1.11011126580909	9.78015580355908e-07	2.04638327880654e-05
ENSG00000181649.5	PHLDA2	1.73162683574355	9.77601463485309e-07	2.04638327880654e-05
ENSG00000187840.4	EIF4EBP1	1.56084265433445	9.85066284711608e-07	2.05958282361142e-05
ENSG00000124615.13	MOCS1	-1.42881615637927	9.86578437088224e-07	2.06119116995578e-05
ENSG00000223572.5	CKMT1A	3.8704365399668	9.98338033050148e-07	2.08419027291018e-05
ENSG00000166128.8	RAB8B	-1.0359238457787	1.00512929045158e-06	2.09521503858597e-05
ENSG00000163815.5	CLEC3B	-2.82073404036361	1.00656432208943e-06	2.09663116489273e-05
ENSG00000130037.3	KCNA5	-2.24337140316742	1.00910777863283e-06	2.10035223692182e-05
ENSG00000272016.1	RP11-215G15.5	-1.46783836251207	1.01019110775522e-06	2.10103090589719e-05
ENSG00000104147.4	OIP5	2.72314547416816	1.01420077344884e-06	2.10779029657962e-05
ENSG00000177732.6	SOX12	1.83480731384536	1.01948618605298e-06	2.11718893952395e-05
ENSG00000071205.7	ARHGAP10	-1.25967598757834	1.03217365462307e-06	2.14033318740786e-05
ENSG00000167004.8	PDIA3	1.13057045392666	1.03438386719682e-06	2.14331444326928e-05
ENSG00000170379.15	FAM115C	-1.51367401178078	1.03585167783441e-06	2.14475408966535e-05
ENSG00000133561.11	GIMAP6	-2.06802350853721	1.03993600074728e-06	2.15000181376551e-05
ENSG00000129116.13	PALLD	-1.1493145143756	1.04819732719947e-06	2.16546797045043e-05
ENSG00000266767.1	RP11-678G15.2	-1.92111197603646	1.05309303622259e-06	2.17396326562469e-05
ENSG00000119922.7	IFIT2	-1.44395635181236	1.05519535227964e-06	2.17668364676569e-05
ENSG00000184678.8	HIST2H2BE	1.3813576941448	1.06837880566036e-06	2.200606530293e-05
ENSG00000269044.1	CTC-429P9.3	-1.32025910047929	1.07082666526023e-06	2.20401230175409e-05
ENSG00000149488.11	TMC2	-2.28943290832081	1.07712686322365e-06	2.21533616161158e-05
ENSG00000171509.11	RXFP1	-2.54394443982772	1.08969934716149e-06	2.23519994967418e-05
ENSG00000272316.1	XXbac-BPGBPG55C20.2	-1.03985127861614	1.09000740021956e-06	2.23519994967418e-05
ENSG00000137273.3	FOXF2	-1.76314531851781	1.09287906544389e-06	2.23943350596313e-05
ENSG00000249992.1	TMEM158	2.46465624168943	1.10109394712702e-06	2.2546015913682e-05
ENSG00000119866.16	BCL11A	1.73665906384236	1.10331528016845e-06	2.25748395636236e-05
ENSG00000224287.2	MSL3P1	2.79309699513601	1.14909625937004e-06	2.34640846551854e-05
ENSG00000139343.6	SNRPF	1.31487099755363	1.15220031447692e-06	2.35057336214428e-05
ENSG00000136153.15	LMO7	-1.22556773117341	1.17202361277827e-06	2.38750331398921e-05
ENSG00000196263.3	ZNF471	-1.68695074863784	1.17355843343568e-06	2.3888759160435e-05
ENSG00000113212.4	PCDHB7	-1.50409697669891	1.17644654170347e-06	2.39124610253208e-05
ENSG00000148516.17	ZEB1	-1.52132907243042	1.1756966588691e-06	2.39124610253208e-05
ENSG00000004779.5	NDUFAB1	1.03954389298409	1.19808535754778e-06	2.43344643083186e-05
ENSG00000184408.5	KCND2	2.92586437876931	1.20589589260794e-06	2.44751876667209e-05
ENSG00000169562.9	GJB1	3.5975989218856	1.20915767298567e-06	2.45234500270377e-05
ENSG00000184992.10	BRI3BP	1.59963986485873	1.21525258003075e-06	2.4618408832546e-05
ENSG00000169218.9	RSPO1	-3.16059917171164	1.22029460982543e-06	2.46951669946072e-05
ENSG00000132965.5	ALOX5AP	-1.3940128907721	1.22648582615195e-06	2.4802368255529e-05
ENSG00000197903.6	HIST1H2BK	1.13185095778717	1.237890684921e-06	2.49965626296456e-05
ENSG00000144724.14	PTPRG	-1.26351598174105	1.2424643304728e-06	2.50706711628857e-05
ENSG00000087589.12	CASS4	-1.82723945782347	1.24785551501314e-06	2.51246380725977e-05
ENSG00000124575.5	HIST1H1D	1.32197342083469	1.24679487425994e-06	2.51246380725977e-05
ENSG00000232392.1	AC002366.3	-2.37240634009988	1.25157855451047e-06	2.5181324869393e-05
ENSG00000116016.9	EPAS1	-2.13139546897565	1.25574107926447e-06	2.52345066090483e-05
ENSG00000198183.7	BPIFA1	3.94528001891098	1.26028523210482e-06	2.53014571380233e-05
ENSG00000196834.7	POTEI	4.05796899803844	1.26298971676482e-06	2.53374184321331e-05
ENSG00000101193.6	GID8	1.32832989516186	1.27845168793327e-06	2.56290766486333e-05
ENSG00000155011.4	DKK2	-1.74074550927996	1.29022177269293e-06	2.5827707852356e-05
ENSG00000272789.1	RP11-286H15.1	-2.7982878100273	1.29962115767815e-06	2.59971081613411e-05
ENSG00000103257.4	SLC7A5	1.54980754544359	1.30802905348792e-06	2.61006311058088e-05
ENSG00000165323.11	FAT3	-2.31278817107229	1.30807687493162e-06	2.61006311058088e-05
ENSG00000226891.2	RP11-182I10.3	-1.62254364402506	1.3085593032323e-06	2.61006311058088e-05
ENSG00000182054.5	IDH2	1.63626776946626	1.31195109290424e-06	2.61315218732641e-05
ENSG00000210077.1	MT-TV	2.49593315600029	1.31479606498291e-06	2.61685916950866e-05
ENSG00000108883.8	EFTUD2	1.2093792755901	1.32605935157087e-06	2.63549546628465e-05
ENSG00000173621.8	LRFN4	1.52629762085787	1.35024015113932e-06	2.67971480639203e-05
ENSG00000186871.5	ERCC6L	1.4517446988566	1.36085602478262e-06	2.69885278110035e-05
ENSG00000196967.6	ZNF585A	-1.06887864108178	1.36285772747883e-06	2.70089197492145e-05
ENSG00000162944.6	RFTN2	-1.42509625436108	1.36856594926947e-06	2.71026854121923e-05
ENSG00000161960.10	EIF4A1	1.01352616182718	1.38167545213904e-06	2.73427856059898e-05
ENSG00000198930.8	CSAG1	3.93737477407543	1.38834759493629e-06	2.74552416404186e-05
ENSG00000137285.9	TUBB2B	3.41258685945615	1.39057308409011e-06	2.7479665397493e-05
ENSG00000115604.6	IL18R1	-2.03259308227696	1.40317954891441e-06	2.76893432323117e-05
ENSG00000177839.4	PCDHB9	-1.57615987628403	1.40233923819392e-06	2.76893432323117e-05
ENSG00000052749.9	RRP12	1.15836104116923	1.41201259911701e-06	2.78291815400128e-05
ENSG00000118526.6	TCF21	-2.69923536870236	1.41227203490135e-06	2.78291815400128e-05
ENSG00000140451.8	PIF1	2.35439753484949	1.42659370300455e-06	2.80715193545116e-05
ENSG00000112242.10	E2F3	1.56986992616105	1.42968333299546e-06	2.81123770899781e-05
ENSG00000149269.5	PAK1	1.4594577753394	1.43620942011523e-06	2.8220701388879e-05
ENSG00000111445.9	RFC5	1.09356290996326	1.43723035836836e-06	2.82207758619464e-05
ENSG00000051180.12	RAD51	2.32412637018764	1.44399940566031e-06	2.83336375601452e-05
ENSG00000168743.8	NPNT	-1.59134148819803	1.44557965445838e-06	2.83445989490798e-05
ENSG00000132698.9	RAB25	1.41516644581254	1.45024013026994e-06	2.84158985976974e-05
ENSG00000240583.6	AQP1	-2.31047265620791	1.45460679666828e-06	2.84813447943271e-05
ENSG00000136630.11	HLX	-1.44747162793825	1.46351864416589e-06	2.85968908701528e-05
ENSG00000184363.5	PKP3	1.64701402626321	1.46360010941132e-06	2.85968908701528e-05
ENSG00000261740.1	RP11-345J4.5	1.24124165432421	1.4620173289298e-06	2.85968908701528e-05
ENSG00000179950.9	PUF60	1.2154703479873	1.47477330926215e-06	2.87949229172965e-05
ENSG00000105438.4	KDELR1	1.18325791601969	1.48377939807564e-06	2.89503933893169e-05
ENSG00000143036.12	SLC44A3	1.34004093945459	1.48538857389453e-06	2.89614237404804e-05
ENSG00000180769.4	WDFY3-AS2	-1.37037348794118	1.50818405317304e-06	2.93852293225322e-05
ENSG00000241717.1	VWFP1	-1.750137428423	1.51149738004171e-06	2.9429119164391e-05
ENSG00000061656.5	SPAG4	2.20644229947521	1.51972981938923e-06	2.95686562685513e-05
ENSG00000105499.9	PLA2G4C	-1.43938794226914	1.52415320499932e-06	2.96339388035781e-05
ENSG00000134291.7	TMEM106C	1.27335349762	1.53884663157921e-06	2.98777465312562e-05
ENSG00000235026.1	AC066593.1	4.1405698061202	1.54807768496774e-06	3.00359548037972e-05
ENSG00000127903.12	ZNF835	-2.54193490684403	1.56746055800763e-06	3.03695483113979e-05
ENSG00000170989.8	S1PR1	-1.87283457953953	1.56664101602804e-06	3.03695483113979e-05
ENSG00000109586.7	GALNT7	1.28117740349332	1.57204927881665e-06	3.04371997493147e-05
ENSG00000167971.14	CASKIN1	3.50412599724099	1.58431925511828e-06	3.0653373593624e-05
ENSG00000196381.6	ZNF781	-1.53436160924965	1.60070223409664e-06	3.09487689791019e-05
ENSG00000005801.12	ZNF195	1.11477822989778	1.6110900962457e-06	3.11279211144408e-05
ENSG00000122565.14	CBX3	1.19763330862052	1.63834637343356e-06	3.16105146946551e-05
ENSG00000108561.4	C1QBP	1.64241403602585	1.66285951783346e-06	3.2061179515142e-05
ENSG00000166226.8	CCT2	1.22413682269023	1.68674844963812e-06	3.24991914827845e-05
ENSG00000241014.1	RP11-244H3.1	-1.010737019652	1.69830084799381e-06	3.26990680274728e-05
ENSG00000162482.4	AKR7A3	3.51086705401723	1.70461867657222e-06	3.27979508886937e-05
ENSG00000185031.6	SLC2A3P2	-1.62388952433158	1.70896543929999e-06	3.28587984153696e-05
ENSG00000153707.11	PTPRD	-1.4539557001701	1.72719655305072e-06	3.3163369110306e-05
ENSG00000167641.6	PPP1R14A	-2.01125453336019	1.74233873093145e-06	3.33847984044842e-05
ENSG00000074410.9	CA12	2.47433667142225	1.74677901522006e-06	3.34467796944656e-05
ENSG00000151012.9	SLC7A11	2.34976799268992	1.75179079491555e-06	3.34965097208353e-05
ENSG00000160712.8	IL6R	-1.24561737202617	1.75756108023615e-06	3.35836998423912e-05
ENSG00000143653.9	SCCPDH	1.19565075893983	1.76997072811551e-06	3.3797548418145e-05
ENSG00000103472.5	RRN3P2	-1.17234331589207	1.79150215122772e-06	3.41616681689438e-05
ENSG00000162396.5	PARS2	1.46431516665128	1.79141529247817e-06	3.41616681689438e-05
ENSG00000153902.9	LGI4	-2.03591483972299	1.8172293689458e-06	3.46284538745887e-05
ENSG00000102935.7	ZNF423	-1.62036483599569	1.82580983281993e-06	3.47680808590178e-05
ENSG00000123352.13	SPATS2	1.07118253795776	1.82969265061674e-06	3.48181224906457e-05
ENSG00000141469.12	SLC14A1	-2.77315198584543	1.8809338939623e-06	3.57197199780863e-05
ENSG00000271308.1	AP003900.6	4.1265517485604	1.88944122743398e-06	3.5856735195045e-05
ENSG00000101132.5	PFDN4	1.31705653046614	1.9030701947332e-06	3.60906921072268e-05
ENSG00000100479.8	POLE2	2.31270195606781	1.91309812400543e-06	3.62313361437069e-05
ENSG00000111845.4	PAK1IP1	1.19878018491895	1.9145172424569e-06	3.62334794624603e-05
ENSG00000181544.9	FANCB	1.67214580520882	1.92197807547649e-06	3.63498852788652e-05
ENSG00000106538.5	RARRES2	-1.50098167057107	1.92586386089321e-06	3.63985645916091e-05
ENSG00000104951.11	IL4I1	1.92500929736821	1.94342469992746e-06	3.67054583386572e-05
ENSG00000249859.3	PVT1	2.11074542623359	1.94866603017023e-06	3.67794142905258e-05
ENSG00000163923.5	RPL39L	2.22245152975494	1.95032362856289e-06	3.67856757814259e-05
ENSG00000125355.11	TMEM255A	-2.03219503524306	1.95329293623037e-06	3.68166525242606e-05
ENSG00000125895.5	TMEM74B	-1.94684290614012	1.96086859308058e-06	3.69343510624715e-05
ENSG00000237870.2	AC073130.1	-2.16223618136937	1.97039214900372e-06	3.70885550706297e-05
ENSG00000137070.13	IL11RA	-1.24144267120045	1.97222530711898e-06	3.70978923023837e-05
ENSG00000151715.3	TMEM45B	2.36969368264977	1.9827546674214e-06	3.72706830945844e-05
ENSG00000198788.7	MUC2	3.90569864829114	1.98936892447793e-06	3.73696958765336e-05
ENSG00000104974.6	LILRA1	-1.74026553823051	1.99699851025326e-06	3.7487634416087e-05
ENSG00000117122.9	MFAP2	1.84344102886574	2.00413033026506e-06	3.75960757357701e-05
ENSG00000147402.7	GABRQ	3.97787903204435	2.00810164691763e-06	3.764512175252e-05
ENSG00000164885.8	CDK5	1.5498121993381	2.0297413877099e-06	3.8025101149231e-05
ENSG00000106268.11	NUDT1	1.46751810930333	2.04260766123489e-06	3.82145310593135e-05
ENSG00000185585.15	OLFML2A	-1.14833335926826	2.0649991214756e-06	3.86074128203104e-05
ENSG00000086232.8	EIF2AK1	1.22459684230019	2.08769607658303e-06	3.89792245254349e-05
ENSG00000226239.1	RP1-310O13.7	-2.38762890543805	2.10159979011018e-06	3.92124318605293e-05
ENSG00000149131.11	SERPING1	-1.30360326933304	2.10349491264803e-06	3.92214155587497e-05
ENSG00000162733.12	DDR2	-1.41441513452933	2.11395947299041e-06	3.93900641894687e-05
ENSG00000137868.14	STRA6	3.36641386471522	2.14323434049372e-06	3.98819830831645e-05
ENSG00000134258.12	VTCN1	3.03394853521018	2.14471561733909e-06	3.9882798125384e-05
ENSG00000267795.1	SMIM22	2.10682390277187	2.15554235306046e-06	4.00572823748576e-05
ENSG00000120669.11	SOHLH2	3.62960491906076	2.16407956453246e-06	4.01890144029137e-05
ENSG00000150630.2	VEGFC	-1.26213852140426	2.16878083204255e-06	4.02493807257663e-05
ENSG00000112214.6	FHL5	-2.44464140362994	2.19247057373884e-06	4.06618289227166e-05
ENSG00000170688.3	OR5E1P	-2.75235803275203	2.20292004992214e-06	4.08283345257781e-05
ENSG00000197463.8	CSAG3	3.91824846721593	2.20965107462815e-06	4.08984450070435e-05
ENSG00000204922.4	C11orf83	1.36635315573678	2.2155226439059e-06	4.09797838367795e-05
ENSG00000171596.6	NMUR1	-2.515314824898	2.21855224892255e-06	4.09830646270738e-05
ENSG00000197859.5	ADAMTSL2	-1.35748930122823	2.21865428256856e-06	4.09830646270738e-05
ENSG00000185900.5	POMK	1.08576129677328	2.23213967420933e-06	4.12047340392134e-05
ENSG00000227544.4	AC018647.3	-2.65409306671989	2.23849607907192e-06	4.1294596884209e-05
ENSG00000180879.9	SSR4	1.16985234166387	2.26415077966301e-06	4.16847135910751e-05
ENSG00000114626.13	ABTB1	-1.10029308375263	2.27503734984071e-06	4.18573682170627e-05
ENSG00000011677.8	GABRA3	3.99349106762654	2.30142911314379e-06	4.22688052576598e-05
ENSG00000163072.10	NOSTRIN	-1.64713075023256	2.30778846673703e-06	4.23476131015998e-05
ENSG00000237248.3	LINC00987	-1.94426944643807	2.31330143473525e-06	4.2420719303853e-05
ENSG00000124228.10	DDX27	1.18378249492286	2.32328339074317e-06	4.25756259419876e-05
ENSG00000154175.12	ABI3BP	-2.29610170228789	2.33110227288557e-06	4.26063455607445e-05
ENSG00000229240.3	LINC00710	-1.88781558733679	2.32805035493299e-06	4.26063455607445e-05
ENSG00000111640.10	GAPDH	1.70646142754705	2.36115588268841e-06	4.31272350001251e-05
ENSG00000166145.10	SPINT1	1.1485333815325	2.36373789430767e-06	4.31459920247147e-05
ENSG00000093009.5	CDC45	3.00806276661554	2.41302119393525e-06	4.39876958119143e-05
ENSG00000121075.5	TBX4	-1.79858465785588	2.42213303931543e-06	4.41248070753818e-05
ENSG00000206811.1	SNORA10	2.18363889800942	2.44484498865562e-06	4.44509988271627e-05
ENSG00000137331.11	IER3	1.75158103663306	2.45642493178478e-06	4.46322919006999e-05
ENSG00000104081.9	BMF	1.45915135485401	2.47818518407824e-06	4.49981989085411e-05
ENSG00000198794.7	SCAMP5	1.60781285856498	2.50378860455879e-06	4.54333648355028e-05
ENSG00000070404.5	FSTL3	-1.1475845572236	2.50868517863997e-06	4.54627500204872e-05
ENSG00000104549.7	SQLE	1.54257191650052	2.50802770941666e-06	4.54627500204872e-05
ENSG00000090263.11	MRPS33	1.09279027755285	2.52020112557679e-06	4.56416320033474e-05
ENSG00000119326.10	CTNNAL1	-1.23519227526445	2.54481162962333e-06	4.60572724487275e-05
ENSG00000150048.6	CLEC1A	-2.16936517415601	2.55207868464487e-06	4.61586852056532e-05
ENSG00000215394.4	BMS1P18	4.23694548090045	2.58458591976781e-06	4.67040865275416e-05
ENSG00000270470.1	RP11-601H16.1	3.52261736324994	2.58560017683561e-06	4.67040865275416e-05
ENSG00000109084.9	TMEM97	1.49384811049938	2.59433349404676e-06	4.68313485961791e-05
ENSG00000128228.4	SDF2L1	1.46870111052921	2.60907930021537e-06	4.70669084424417e-05
ENSG00000204866.4	IGFL2	3.61542945690489	2.62657483779725e-06	4.73209862822629e-05
ENSG00000043143.16	PHF15	-1.00061992849755	2.67629511694709e-06	4.812301232644e-05
ENSG00000123243.10	ITIH5	-2.2871278036409	2.69282744166421e-06	4.83889231664336e-05
ENSG00000050555.13	LAMC3	-1.77737067514634	2.70001275825537e-06	4.84866368788319e-05
ENSG00000177932.6	ZNF354C	-1.48516996580031	2.71574035239928e-06	4.87060220280012e-05
ENSG00000213186.3	TRIM59	1.3028863763326	2.79048569213613e-06	4.99496938892367e-05
ENSG00000165501.12	LRR1	1.33877550638	2.79773734346353e-06	5.00472099254645e-05
ENSG00000178921.9	PFAS	1.40705358201775	2.8271430110383e-06	5.05081022802689e-05
ENSG00000167771.5	RCOR2	2.70616121908244	2.84119700529214e-06	5.07180842996131e-05
ENSG00000242372.2	EIF6	1.69481364967325	2.84663693282406e-06	5.07583172886913e-05
ENSG00000120756.8	PLS1	1.37719612524005	2.8502303991474e-06	5.07864406116289e-05
ENSG00000137809.12	ITGA11	2.01202414726137	2.85187509363553e-06	5.07864406116289e-05
ENSG00000137872.11	SEMA6D	-1.68044655274165	2.86907146759303e-06	5.10179282107045e-05
ENSG00000163938.12	GNL3	1.18613952943746	2.87039055458316e-06	5.10179282107045e-05
ENSG00000148541.8	FAM13C	-1.92834719444983	2.87257721234426e-06	5.10241067583171e-05
ENSG00000177602.4	GSG2	1.45222195139464	2.87959233503035e-06	5.11159880584883e-05
ENSG00000243244.1	STON1	-1.38735411682935	2.89339766639524e-06	5.13282086023888e-05
ENSG00000091428.13	RAPGEF4	-1.47091488832774	2.91459003146425e-06	5.16055692265021e-05
ENSG00000162104.5	ADCY9	-1.38345456511128	2.91461261409006e-06	5.16055692265021e-05
ENSG00000074800.9	ENO1	1.61296559261411	2.93492539964656e-06	5.19320824063737e-05
ENSG00000125841.8	NRSN2	1.5316196616608	2.9581689365379e-06	5.22434100217977e-05
ENSG00000154309.7	DISP1	-1.29758482406672	2.95731181813272e-06	5.22434100217977e-05
ENSG00000061455.10	PRDM6	-1.72571543105914	3.01154427134578e-06	5.3017319675437e-05
ENSG00000027075.9	PRKCH	-1.2310370016397	3.01921084538898e-06	5.30984878837513e-05
ENSG00000150625.12	GPM6A	-2.92489315163518	3.01998247902539e-06	5.30984878837513e-05
ENSG00000234380.1	AP000330.8	2.78016858138062	3.02678988096289e-06	5.31844745074828e-05
ENSG00000152931.7	PART1	2.72964696883718	3.0556482175315e-06	5.36236304841312e-05
ENSG00000168061.9	SAC3D1	1.54574218634717	3.06971410703239e-06	5.38364209226382e-05
ENSG00000138821.8	SLC39A8	-1.85732569258215	3.08076278303211e-06	5.39960602749374e-05
ENSG00000011009.6	LYPLA2	1.12280345975718	3.11373477754506e-06	5.44707259791852e-05
ENSG00000168569.7	TMEM223	1.07511435031486	3.11047131902096e-06	5.44707259791852e-05
ENSG00000175745.7	NR2F1	-1.45639909253661	3.11349483704409e-06	5.44707259791852e-05
ENSG00000138613.9	APH1B	-1.06852878539837	3.12639437690457e-06	5.46577265199857e-05
ENSG00000204410.10	MSH5	1.54214191770572	3.18858683518072e-06	5.57099129358243e-05
ENSG00000136732.10	GYPC	-1.58282979211808	3.19998434080793e-06	5.58738612559573e-05
ENSG00000137547.4	MRPL15	1.41175525747076	3.23096965321515e-06	5.63794044204115e-05
ENSG00000127863.11	TNFRSF19	1.93105904014705	3.25156835227305e-06	5.6703182862235e-05
ENSG00000088992.13	TESC	3.16748127238589	3.28788623639395e-06	5.7264534606874e-05
ENSG00000215068.3	AC025171.1	-1.11106915475242	3.28692910406543e-06	5.7264534606874e-05
ENSG00000006016.6	CRLF1	3.26544578608747	3.292337855746e-06	5.73060939822288e-05
ENSG00000164542.8	KIAA0895	1.63144438181609	3.3009882955657e-06	5.74206396617369e-05
ENSG00000107738.15	C10orf54	-1.42646894470838	3.33454936891418e-06	5.79052685950377e-05
ENSG00000122042.9	UBL3	-1.00572463258113	3.33510972120635e-06	5.79052685950377e-05
ENSG00000253485.1	PCDHGA5	-1.2593101616912	3.33233126248287e-06	5.79052685950377e-05
ENSG00000229695.1	AC011242.5	-2.00430513225094	3.3772046894373e-06	5.85628400677738e-05
ENSG00000272872.1	LL22NC03-N14H11.1	2.44599128091668	3.43621052231774e-06	5.94745233572713e-05
ENSG00000174640.8	SLCO2A1	-1.799676600336	3.45703052901301e-06	5.97975760769738e-05
ENSG00000272463.1	RP11-532F6.3	-1.73433603214317	3.46210849790233e-06	5.98480998593771e-05
ENSG00000105492.11	SIGLEC6	-2.07115151950473	3.48243957113526e-06	6.01246334170179e-05
ENSG00000160801.9	PTH1R	-1.87774247749739	3.529412329314e-06	6.08598788544543e-05
ENSG00000124529.3	HIST1H4B	1.63714519667312	3.582637450591e-06	6.16842302964112e-05
ENSG00000132661.3	NXT1	1.41035838925123	3.59507775105045e-06	6.18384576583353e-05
ENSG00000158402.14	CDC25C	3.94997328461758	3.59863645480636e-06	6.18613187351935e-05
ENSG00000259030.2	FPGT-TNNI3K	-1.73745189627561	3.66777398953183e-06	6.30107673929167e-05
ENSG00000257178.2	MIR10A	-1.37336866638571	3.68460176929759e-06	6.32606906492337e-05
ENSG00000139618.10	BRCA2	1.6421823747763	3.68826114926956e-06	6.32843571963412e-05
ENSG00000022267.12	FHL1	-2.53737567338145	3.6985133014601e-06	6.34210454567431e-05
ENSG00000074527.7	NTN4	-1.56718139566851	3.7093552664711e-06	6.35676725560474e-05
ENSG00000107742.8	SPOCK2	-2.24087763670361	3.71228483825214e-06	6.35786066896949e-05
ENSG00000132432.9	SEC61G	1.24233740305829	3.75721536661067e-06	6.42291684205872e-05
ENSG00000100490.5	CDKL1	-1.07886555549965	3.76920422938334e-06	6.43635555274792e-05
ENSG00000162129.8	CLPB	1.03921543570931	3.77018286682337e-06	6.43635555274792e-05
ENSG00000162062.10	C16orf59	2.43599003140741	3.82345610153675e-06	6.52008540486399e-05
ENSG00000178814.11	OPLAH	2.25507141942615	3.86231840937664e-06	6.58231107298248e-05
ENSG00000101294.12	HM13	1.32363190635834	3.87286172488507e-06	6.59622765849824e-05
ENSG00000241732.1	RP11-38P22.2	-1.93138088249414	3.9052200813923e-06	6.64318400724889e-05
ENSG00000182230.7	FAM153B	-2.48599114931078	3.90977595334523e-06	6.64685869029188e-05
ENSG00000099625.8	C19orf26	2.67056064165329	3.96828111152466e-06	6.7380636131733e-05
ENSG00000181218.4	HIST3H2A	3.28014458157319	3.97699312152149e-06	6.74460110981747e-05
ENSG00000264705.1	RP11-674P19.2	-1.18899799010229	3.97508021944987e-06	6.74460110981747e-05
ENSG00000130052.9	STARD8	-1.9178399483968	3.9894390829212e-06	6.7615752813469e-05
ENSG00000168298.4	HIST1H1E	1.02361788898862	4.04917493557124e-06	6.85862995039219e-05
ENSG00000257335.4	MGAM	-1.69997123943371	4.09224272178578e-06	6.92312648267966e-05
ENSG00000198440.5	ZNF583	-1.6404536602135	4.1478740236952e-06	7.00869456683454e-05
ENSG00000272506.1	RP4-535B20.4	-1.87572787188898	4.18142822587752e-06	7.05679599312481e-05
ENSG00000092051.12	JPH4	-2.06992973679743	4.27293810788145e-06	7.20247070493139e-05
ENSG00000124802.7	EEF1E1	1.010175415982	4.31976158814721e-06	7.2624934853961e-05
ENSG00000137441.7	FGFBP2	-2.58107215088279	4.32163515746584e-06	7.2624934853961e-05
ENSG00000204789.3	ZNF204P	-1.82794286654011	4.31842027617142e-06	7.2624934853961e-05
ENSG00000173264.9	GPR137	1.00586261558026	4.38124630087023e-06	7.35376156186598e-05
ENSG00000132749.6	MTL5	2.88773572328864	4.39009262572962e-06	7.35970512996183e-05
ENSG00000187391.13	MAGI2	-1.24560859959971	4.42360733550575e-06	7.41141216929994e-05
ENSG00000128567.12	PODXL	-1.16551013144459	4.43044247743346e-06	7.41838422066333e-05
ENSG00000120324.4	PCDHB10	-1.47920009383267	4.45912324382396e-06	7.46190436670059e-05
ENSG00000268869.1	ESPNP	4.1974752540286	4.51574393632762e-06	7.54300514830884e-05
ENSG00000185818.7	NAT8L	2.59294859076943	4.52135884556613e-06	7.54784002227631e-05
ENSG00000138413.9	IDH1	1.13738501087757	4.55106807993203e-06	7.59209172591785e-05
ENSG00000184730.6	APOBR	-1.64694901451718	4.56419702383781e-06	7.60562440999279e-05
ENSG00000224215.1	RP11-371A19.2	-2.84300660360423	4.61043021531635e-06	7.67805440119761e-05
ENSG00000177542.6	SLC25A22	1.09060015832122	4.62702184231555e-06	7.70106304829303e-05
ENSG00000240038.2	AMY2B	-1.07158628975295	4.69308027510059e-06	7.80164842616333e-05
ENSG00000005108.11	THSD7A	-1.20130088429838	4.70531302442445e-06	7.81729999177583e-05
ENSG00000100024.10	UPB1	-1.85075748213607	4.73236572813089e-06	7.85284013917413e-05
ENSG00000145494.7	NDUFS6	1.0065813302826	4.74540076644632e-06	7.86976355439649e-05
ENSG00000237523.1	LINC00857	2.75214101129772	4.7955695983455e-06	7.94821257503559e-05
ENSG00000169313.9	P2RY12	-1.80242379443037	4.81586253112659e-06	7.97708095081238e-05
ENSG00000104341.12	LAPTM4B	2.80692848209368	4.86605517014721e-06	8.04581053013912e-05
ENSG00000107281.5	NPDC1	-1.10591148540228	4.86374722075006e-06	8.04581053013912e-05
ENSG00000119900.7	OGFRL1	-1.34046604545022	4.88515693286651e-06	8.07258362730085e-05
ENSG00000117139.12	KDM5B	1.12764667656117	4.91659625702642e-06	8.11970018757131e-05
ENSG00000134115.8	CNTN6	-2.56417867859594	5.00567364678775e-06	8.2618926430771e-05
ENSG00000177725.4	AC105206.1	-2.03146202028813	5.01103400525616e-06	8.26582273934794e-05
ENSG00000148488.11	ST8SIA6	-2.79782090359997	5.01703145649201e-06	8.27079844090142e-05
ENSG00000134375.6	TIMM17A	1.03569203134445	5.04744965270021e-06	8.31600300559188e-05
ENSG00000137274.8	BPHL	1.38068826332494	5.05074989698557e-06	8.31650183334509e-05
ENSG00000147113.12	CXorf36	-1.05869386979989	5.05540075751642e-06	8.31922265820244e-05
ENSG00000100985.7	MMP9	2.66905555614258	5.07942920620596e-06	8.34886038662229e-05
ENSG00000049541.6	RFC2	1.11107605050868	5.10170055398018e-06	8.38050218295915e-05
ENSG00000109610.5	SOD3	-1.28497030787842	5.17786343748771e-06	8.48656151927979e-05
ENSG00000196976.5	LAGE3	1.57096841539971	5.17850014494168e-06	8.48656151927979e-05
ENSG00000106823.8	ECM2	-1.45150369745241	5.18432727301137e-06	8.48967362064073e-05
ENSG00000223573.2	TINCR	-2.15940706163634	5.18651893565905e-06	8.48967362064073e-05
ENSG00000130307.7	USHBP1	-2.08508870513474	5.20502905524666e-06	8.50491938385268e-05
ENSG00000111452.8	GPR133	-2.00158839720803	5.22703027124632e-06	8.53584195854792e-05
ENSG00000262576.1	PCDHGA4	-1.23256988735136	5.25545495590488e-06	8.57216917998712e-05
ENSG00000105131.3	EPHX3	2.19983693453643	5.29451000349448e-06	8.62944133664493e-05
ENSG00000127423.6	AUNIP	2.45591288801208	5.29678810463374e-06	8.62944133664493e-05
ENSG00000019186.5	CYP24A1	2.89475905082138	5.34888679481855e-06	8.70001291600655e-05
ENSG00000189143.8	CLDN4	1.68677840979235	5.35818895092393e-06	8.70901888947771e-05
ENSG00000196793.9	ZNF239	2.20333653290777	5.36569858047943e-06	8.71611868357154e-05
ENSG00000273084.1	RP11-1275H24.3	2.14198531310796	5.37271685257321e-06	8.72241246779659e-05
ENSG00000137513.5	NARS2	1.28960167298409	5.41103244637371e-06	8.77947925290285e-05
ENSG00000171631.10	P2RY6	1.99474327428777	5.4193148887208e-06	8.78777858489531e-05
ENSG00000148841.11	ITPRIP	-1.2262378286428	5.42889236229541e-06	8.79646977325401e-05
ENSG00000153012.7	LGI2	3.01159894278706	5.4310155781525e-06	8.79646977325401e-05
ENSG00000154654.10	NCAM2	-1.59122560519606	5.44491044187231e-06	8.80843570748823e-05
ENSG00000214402.6	LCNL1	-1.95522561008074	5.50475297957433e-06	8.88995177056401e-05
ENSG00000064042.13	LIMCH1	-1.97107903093089	5.51400873252254e-06	8.89971915554613e-05
ENSG00000134755.10	DSC2	1.33529940323913	5.53442597156388e-06	8.92747956866511e-05
ENSG00000112531.12	QKI	-1.21190115055507	5.54265328259046e-06	8.93555580043418e-05
ENSG00000228265.1	RP5-1125A11.1	2.42646989005797	5.63172703932237e-06	9.06861675600692e-05
ENSG00000130204.8	TOMM40	1.44179724744516	5.63610736904241e-06	9.07040597181448e-05
ENSG00000197872.7	FAM49A	-1.46130027692482	5.70005037745022e-06	9.16799407086124e-05
ENSG00000161654.5	LSM12	1.01743652540383	5.74260121894152e-06	9.22573658480212e-05
ENSG00000131475.2	VPS25	1.05666782303875	5.79301872010546e-06	9.30134863364154e-05
ENSG00000185010.9	F8	-2.04833006799723	5.7981319690225e-06	9.30232129013476e-05
ENSG00000232928.2	DDX3YP1	-1.22264231119839	5.83212835470144e-06	9.3371264397687e-05
ENSG00000227954.2	RP3-323P13.2	-2.41226224348232	5.8357892435858e-06	9.33759934044336e-05
ENSG00000165283.11	STOML2	1.24269061227409	5.86990518163945e-06	9.38677344464475e-05
ENSG00000076554.11	TPD52	1.77253968508315	5.89450893515562e-06	9.40443648107492e-05
ENSG00000138092.6	CENPO	1.74823678201503	5.89206370017758e-06	9.40443648107492e-05
ENSG00000253159.1	PCDHGA12	-1.53833189549195	5.89441428787279e-06	9.40443648107492e-05
ENSG00000161940.6	BCL6B	-1.13244448576973	6.09651572397998e-06	9.70997868896811e-05
ENSG00000103494.8	RPGRIP1L	1.03194940744725	6.11241627356427e-06	9.71255477700096e-05
ENSG00000114698.10	PLSCR4	-1.499272497385	6.11563640130498e-06	9.71255477700096e-05
ENSG00000127586.12	CHTF18	1.77556417642167	6.11239178406809e-06	9.71255477700096e-05
ENSG00000253305.1	PCDHGB6	-1.47699244777507	6.1147886838173e-06	9.71255477700096e-05
ENSG00000186665.8	C17orf58	1.56077756895079	6.12442404333988e-06	9.72094651501516e-05
ENSG00000104524.9	PYCRL	1.73096930525209	6.13370494310104e-06	9.73011112900734e-05
ENSG00000230316.2	FEZF1-AS1	3.46537959033255	6.16494308980123e-06	9.77407691580201e-05
ENSG00000184271.11	POU6F1	-1.36104094592662	6.25863697731672e-06	9.9015063384187e-05
ENSG00000175279.17	APITD1	1.26239660092414	6.29777193610763e-06	9.95055138765981e-05
ENSG00000151025.9	GPR158	3.12898208448691	6.31651802659868e-06	9.96881641911151e-05
ENSG00000237070.1	AC005550.3	-1.61204410708067	6.37806666422168e-06	0.000100545147499335
ENSG00000222024.2	AC004945.1	-2.10404141315263	6.38202714338272e-06	0.000100550450365221
ENSG00000125877.8	ITPA	1.47281877664609	6.38675285704085e-06	0.000100567796832349
ENSG00000196628.9	TCF4	-1.06715383609215	6.41600284336019e-06	0.000100971071406142
ENSG00000139132.10	FGD4	-1.09511489123192	6.42860359475689e-06	0.000101112021959484
ENSG00000254198.1	RP11-598P20.3	1.52050525473115	6.43824814013919e-06	0.000101206342576862
ENSG00000182180.9	MRPS16	1.00726377548939	6.51876617069586e-06	0.000102356065311803
ENSG00000141338.9	ABCA8	-2.25034775033594	6.56893224028322e-06	0.000103027148110038
ENSG00000100599.11	RIN3	-1.05575961831201	6.60166586740431e-06	0.000103423613490193
ENSG00000188610.8	FAM72B	1.78103069498281	6.63019727789294e-06	0.000103694939952164
ENSG00000145506.9	NKD2	-1.5127463295802	6.6620924417531e-06	0.000104135073124755
ENSG00000071242.7	RPS6KA2	-1.26212428861175	6.68035111325671e-06	0.000104361678849835
ENSG00000187667.6	WHAMMP3	-1.49733099320967	6.68450654228794e-06	0.000104367830059527
ENSG00000122679.4	RAMP3	-2.71689316384819	6.70133935823268e-06	0.000104552530541167
ENSG00000266964.1	FXYD1	-2.22874579212781	6.7050665228308e-06	0.000104552530541167
ENSG00000151617.11	EDNRA	-1.23082773514721	6.76797845234676e-06	0.000105433779988973
ENSG00000116455.9	WDR77	1.1111295695055	6.78180349903227e-06	0.000105589864242789
ENSG00000164879.6	CA3	-2.07788151387874	6.83763531878446e-06	0.000106339793676948
ENSG00000253846.1	PCDHGA10	-1.45966342893437	6.86289007378036e-06	0.000106672764760244
ENSG00000141349.4	G6PC3	1.14910442639268	6.86873331980835e-06	0.00010670381072681
ENSG00000241360.1	PDXP	1.23159321290922	6.87338027351351e-06	0.000106716248286868
ENSG00000100678.14	SLC8A3	-2.16100027581429	6.92865187707889e-06	0.000107464140953028
ENSG00000259359.1	RP11-327J17.2	-1.95924041211739	6.92929710452218e-06	0.000107464140953028
ENSG00000197291.4	RAMP2-AS1	-2.18166178614216	6.95104047958824e-06	0.000107741127433618
ENSG00000139734.13	DIAPH3	1.71851521977938	6.9672071875745e-06	0.00010793141452778
ENSG00000174059.12	CD34	-1.41110856305064	7.05279763628946e-06	0.00010919635626052
ENSG00000187017.10	ESPN	2.33918999123888	7.0577518152673e-06	0.000109212116070603
ENSG00000146242.5	TPBG	1.64899044525155	7.10400030335528e-06	0.000109805286025957
ENSG00000171067.6	C11orf24	1.14332844852363	7.14898402827487e-06	0.000110439065626106
ENSG00000152669.8	CCNO	2.14077409449684	7.16050874963947e-06	0.000110494057429781
ENSG00000188322.4	SBK1	2.4890373011588	7.15867967789275e-06	0.000110494057429781
ENSG00000126953.5	TIMM8A	1.55599738478729	7.17477453976371e-06	0.000110652651253888
ENSG00000204592.5	HLA-E	-1.72282075640812	7.21360612586886e-06	0.000111127985542605
ENSG00000130590.9	SAMD10	1.66597589371645	7.32553056024923e-06	0.000112690131861828
ENSG00000200463.1	SNORD118	2.09477062233082	7.32864445370776e-06	0.000112690131861828
ENSG00000119938.8	PPP1R3C	-1.7361338813527	7.36829878594191e-06	0.000113071598349534
ENSG00000152779.12	SLC16A12	-2.32594086303644	7.40848198102377e-06	0.00011362539113516
ENSG00000089597.12	GANAB	1.06787009108283	7.64016894831363e-06	0.000116984816485078
ENSG00000134827.3	TCN1	3.14147968489308	7.68017137745527e-06	0.000117467670820009
ENSG00000091127.9	PUS7	1.80725423719414	7.6955951251693e-06	0.000117638725480894
ENSG00000221829.5	FANCG	1.26309769216287	7.73376344773521e-06	0.000118119333772952
ENSG00000221955.6	SLC12A8	1.83366036490456	7.73554980953156e-06	0.000118119333772952
ENSG00000128872.5	TMOD2	-1.4333900777083	7.7594578972934e-06	0.00011841922957118
ENSG00000240771.2	ARHGEF25	-1.15506427004871	7.81646453225403e-06	0.000119223644006261
ENSG00000253729.3	PRKDC	1.06707801604521	7.87123217771968e-06	0.000119927148144334
ENSG00000167549.14	CORO6	-1.91095779112864	7.89336504827438e-06	0.000120198360737855
ENSG00000121057.8	AKAP1	1.01729849732858	7.9570152448753e-06	0.000121034752176023
ENSG00000167747.9	C19orf48	2.20492926916519	7.96482965206907e-06	0.000121087232162551
ENSG00000184207.8	PGP	1.01380662081913	7.98453059809948e-06	0.000121320263660608
ENSG00000106511.5	MEOX2	-1.73324858653836	8.00591692290751e-06	0.000121578634387558
ENSG00000125398.5	SOX9	2.70593179522235	8.09704105434544e-06	0.000122895188212699
ENSG00000154764.5	WNT7A	-2.6895702167368	8.12064567426544e-06	0.000123118750946718
ENSG00000073754.5	CD5L	-3.07129442728945	8.12917265241908e-06	0.000123180718318606
ENSG00000154358.15	OBSCN	-1.03359693355131	8.13879892379743e-06	0.00012325926645238
ENSG00000147804.5	SLC39A4	2.1819288566253	8.15959493964756e-06	0.000123439455616424
ENSG00000163762.2	TM4SF18	-1.18124532251406	8.15845033942443e-06	0.000123439455616424
ENSG00000155099.3	TMEM55A	-1.15133486076129	8.1997704411265e-06	0.000123979635361883
ENSG00000047617.10	ANO2	-1.9191095605917	8.34040592885531e-06	0.000125900197223118
ENSG00000073712.9	FERMT2	-1.13232017203307	8.34922855079523e-06	0.000125964842926489
ENSG00000170927.10	PKHD1	2.186393250903	8.37527977751442e-06	0.000126289205123444
ENSG00000180871.3	CXCR2	-1.96996816286497	8.38535891875208e-06	0.00012637250581248
ENSG00000055813.5	CCDC85A	-2.46362629116624	8.48306677721249e-06	0.000127775617662194
ENSG00000101474.7	APMAP	1.25053757121445	8.53183178980479e-06	0.000128440408577392
ENSG00000175662.13	TOM1L2	-1.06302860256204	8.54767788888751e-06	0.000128609177346629
ENSG00000197044.6	ZNF441	-1.52736960925842	8.67164267022664e-06	0.000130333004271635
ENSG00000255389.1	C6orf3	-1.49667059796886	8.68703561378888e-06	0.00013049366708423
ENSG00000124019.9	FAM124B	-1.79753121706706	8.72711479882016e-06	0.000131018387281405
ENSG00000141934.5	PPAP2C	2.46002649009763	8.7382734656616e-06	0.000131050485029611
ENSG00000164088.13	PPM1M	-1.10768768172494	8.7917690031933e-06	0.000131781540245056
ENSG00000110583.8	NAA40	1.22856835494431	8.79669675888796e-06	0.000131784207114118
ENSG00000168393.8	DTYMK	1.55207056253644	8.81682530944965e-06	0.000131943267643301
ENSG00000101182.10	PSMA7	1.04221704201216	8.82207976329308e-06	0.00013195072939761
ENSG00000134352.15	IL6ST	-1.02085864891559	8.88215556410732e-06	0.000132777697266249
ENSG00000210825.1	SNORA40	2.0857193170921	8.95084460244167e-06	0.000133732462840465
ENSG00000171054.6	OR13H1	3.84724201133804	9.00588386060084e-06	0.000134410031044847
ENSG00000204961.5	PCDHA9	-1.61887775494876	9.08081198043025e-06	0.000135455445374751
ENSG00000130762.10	ARHGEF16	1.86109394075174	9.1322520517111e-06	0.000136149561082603
ENSG00000149948.9	HMGA2	2.76121086873177	9.2881512487708e-06	0.000138250942273147
ENSG00000172409.5	CLP1	1.05197347212824	9.29725844722933e-06	0.000138312297918701
ENSG00000248458.2	AL139147.1	-1.57614078931218	9.33044053857105e-06	0.000138731550237221
ENSG00000178401.10	DNAJC22	3.24266786205533	9.3458939311496e-06	0.000138886891869173
ENSG00000134917.9	ADAMTS8	-2.62656402757899	9.39293164163104e-06	0.000139511182225403
ENSG00000258659.2	TRIM34	-1.03737210345111	9.40154100821961e-06	0.000139564342040157
ENSG00000162851.6	TFB2M	1.80351371723416	9.44669776863269e-06	0.000140159694968296
ENSG00000089123.11	TASP1	1.15701203216783	9.48599799588562e-06	0.000140592422220004
ENSG00000167861.11	HID1	1.09576235874522	9.4834942532604e-06	0.000140592422220004
ENSG00000214160.5	ALG3	1.1667065038901	9.4914661067662e-06	0.000140598359387201
ENSG00000189350.8	FAM179A	-1.51808449713348	9.5399836737907e-06	0.000141241647294196
ENSG00000196549.6	MME	-1.9886645381946	9.56567676695131e-06	0.000141485284424783
ENSG00000244694.3	PTCHD4	-2.20942740700014	9.56663880269934e-06	0.000141485284424783
ENSG00000111728.6	ST8SIA1	-1.64589510387416	9.60329013424293e-06	0.000141951670098332
ENSG00000203709.5	C1orf132	-1.53893160001977	9.66617957812957e-06	0.000142805192968693
ENSG00000241213.1	RP11-768G7.2	-3.09935331113526	9.70217953970245e-06	0.000143260761750423
ENSG00000163637.7	PRICKLE2	-1.54786408856483	9.76400787178516e-06	0.000144097020426957
ENSG00000225243.1	RP1-127D3.4	-2.74253620436327	9.80825684040563e-06	0.000144596219998435
ENSG00000218823.1	PAPOLB	-2.2434304457615	9.83115042114446e-06	0.000144856754346603
ENSG00000180440.3	SERTM1	-3.3001336760747	9.84344005067055e-06	0.000144960851489307
ENSG00000173848.14	NET1	1.08443567937643	9.92201616527929e-06	0.000146040497880994
ENSG00000118939.13	UCHL3	1.55531539413364	9.95234053380653e-06	0.000146409166548495
ENSG00000139514.8	SLC7A1	1.42768023310693	1.00004895991878e-05	0.000146961644030437
ENSG00000203852.3	HIST2H3A	3.1061147391869	1.00109610519813e-05	0.00014703764657873
ENSG00000250899.3	RP11-253E3.3	-1.50517163766345	1.00697420116754e-05	0.00014782274715023
ENSG00000162073.9	PAQR4	1.50148256742353	1.011439284575e-05	0.000148298058969368
ENSG00000251026.1	RP11-138J23.1	3.80647523010227	1.0118155546189e-05	0.000148298058969368
ENSG00000233559.1	AC016831.7	-1.27958745906874	1.03978610641876e-05	0.000152076254731622
ENSG00000102104.8	RS1	-2.3699392911215	1.04424117178755e-05	0.000152647372556615
ENSG00000152990.9	GPR125	1.1594130803253	1.04496891686724e-05	0.000152673315421178
ENSG00000184374.2	COLEC10	-2.67692976400823	1.05192605325468e-05	0.000153608886039742
ENSG00000183779.5	ZNF703	1.83020947179912	1.05905009736703e-05	0.000154567832464221
ENSG00000164251.4	F2RL1	1.52251711349062	1.06823231450562e-05	0.000155826001924071
ENSG00000144395.13	CCDC150	2.46311146411604	1.06893695935264e-05	0.000155846852008612
ENSG00000197497.6	ZNF665	-1.51315107361138	1.07971299915053e-05	0.000157005435856559
ENSG00000100219.12	XBP1	1.20935296419742	1.08084343081666e-05	0.000157087485531735
ENSG00000100558.4	PLEK2	2.17318562435257	1.08502246607812e-05	0.000157612294876113
ENSG00000116212.10	LRRC42	1.4040363428853	1.08842631656208e-05	0.000158024009173285
ENSG00000196542.4	SPTSSB	2.8507324827925	1.0970023110824e-05	0.000159102609100791
ENSG00000114019.10	AMOTL2	-1.35080962365656	1.10458760535507e-05	0.00016011903401555
ENSG00000273045.1	C2ORF15	2.07221371699673	1.11988467191291e-05	0.000162251698288375
ENSG00000211450.5	C11orf31	1.00692484671851	1.1204977817889e-05	0.000162255798307584
ENSG00000089225.15	TBX5	-1.74332949123134	1.12622350563408e-05	0.000162914865296234
ENSG00000100162.10	CENPM	2.53418806548427	1.129331322865e-05	0.000163279299389731
ENSG00000198712.1	MT-CO2	1.23110187324692	1.13699407378607e-05	0.000164301565506221
ENSG00000168952.11	STXBP6	-2.52684282389232	1.14485347850431e-05	0.000165351170021354
ENSG00000259632.2	RP11-56B16.1	-1.33520748244693	1.16055510597396e-05	0.000167444625144293
ENSG00000006625.13	GGCT	1.47554625802077	1.17073248135942e-05	0.000168825221909133
ENSG00000147576.11	ADHFE1	-1.51482974999302	1.17412026897805e-05	0.000169137938020748
ENSG00000171612.6	SLC25A33	1.22368935564811	1.17541431524388e-05	0.000169171210052113
ENSG00000261135.1	RP4-798A10.7	2.21766490905072	1.17557070816534e-05	0.000169171210052113
ENSG00000255310.2	AF131215.2	-1.76833035060026	1.17959273926996e-05	0.000169662003893443
ENSG00000143217.7	PVRL4	1.81757928744393	1.18372865681146e-05	0.000170084197237774
ENSG00000250978.1	RP11-357D18.1	-2.60446442737267	1.18375413539788e-05	0.000170084197237774
ENSG00000115616.2	SLC9A2	2.96083685161085	1.18881560466121e-05	0.00017072302769837
ENSG00000026025.9	VIM	-1.09984204290705	1.19446332162686e-05	0.000171445343293002
ENSG00000240240.4	RP11-146D12.2	-2.82266105567815	1.19860675934417e-05	0.000171852171739355
ENSG00000241399.2	CD302	-1.50993926869416	1.19906532727259e-05	0.000171852171739355
ENSG00000183019.3	C19orf59	-2.62592916059968	1.20293230685913e-05	0.000172051081054223
ENSG00000236824.1	BCYRN1	1.18354545852743	1.20302431877885e-05	0.000172051081054223
ENSG00000261269.1	RP11-389C8.2	-1.78664651021175	1.20607182656921e-05	0.000172398056816913
ENSG00000229970.3	AC007128.1	3.79066832794528	1.20735807614152e-05	0.000172493047489941
ENSG00000125844.11	RRBP1	1.2226616130945	1.21225061088118e-05	0.000173102898604726
ENSG00000145687.11	SSBP2	-1.77226352946395	1.21394835090753e-05	0.00017322248792974
ENSG00000179044.11	EXOC3L1	-1.67821112739451	1.22109743329748e-05	0.000174007952166607
ENSG00000188486.3	H2AFX	1.8740092575532	1.22588424807932e-05	0.000174600402787273
ENSG00000011260.9	UTP18	1.06095951075504	1.22913970847385e-05	0.000174974249418199
ENSG00000114854.3	TNNC1	-2.28387935438626	1.23490750420619e-05	0.000175705172842055
ENSG00000149289.6	ZC3H12C	-1.02875747291285	1.23713349174792e-05	0.000175931669546622
ENSG00000183684.6	ALYREF	1.3826311576555	1.23787000650269e-05	0.000175946226077957
ENSG00000260686.1	CTB-36H16.2	-1.61665697406825	1.24422141923138e-05	0.000176758439716204
ENSG00000151689.8	INPP1	-1.00384857024212	1.25935889170383e-05	0.000178543241953617
ENSG00000169241.13	SLC50A1	1.7838661691202	1.25872915716414e-05	0.000178543241953617
ENSG00000230910.2	RP3-525N10.2	-2.43105167280156	1.28984744757941e-05	0.000182772305582691
ENSG00000204394.8	VARS	1.11534174765391	1.29293426604467e-05	0.000183116187909186
ENSG00000109099.9	PMP22	-1.39575139711691	1.29380124633647e-05	0.000183145487651047
ENSG00000169031.14	COL4A3	-1.89857785813046	1.29662879514196e-05	0.000183406085346587
ENSG00000101444.8	AHCY	2.03278653053897	1.29793932724276e-05	0.000183450466807695
ENSG00000145911.5	N4BP3	-1.50241578622947	1.30474963646826e-05	0.00018431913779945
ENSG00000129467.9	ADCY4	-1.78999348078034	1.30636268064445e-05	0.000184453091982088
ENSG00000248551.1	RP11-287F9.2	-3.37936862013312	1.31083039362092e-05	0.000184895725831278
ENSG00000130768.10	SMPDL3B	2.03172117947614	1.31282746330722e-05	0.000185083323015542
ENSG00000189058.4	APOD	-1.1483596126613	1.32423643568816e-05	0.000186596952301513
ENSG00000153044.5	CENPH	2.54936901396225	1.32820912131223e-05	0.00018706173640004
ENSG00000138449.6	SLC40A1	-1.1267952538837	1.33681123910332e-05	0.000187986963147094
ENSG00000169894.13	MUC3A	3.17368391153851	1.3364085170837e-05	0.000187986963147094
ENSG00000145990.6	GFOD1	-1.9116571367554	1.34337175912722e-05	0.000188718225098657
ENSG00000145358.2	DDIT4L	3.13002938974399	1.35299259442835e-05	0.000189973580629628
ENSG00000102547.14	CAB39L	-1.53480936285993	1.35933546768467e-05	0.000190767640621705
ENSG00000145087.8	STXBP5L	3.62198961558283	1.36103784671011e-05	0.000190909985121193
ENSG00000115602.12	IL1RL1	-2.49054484988454	1.36463293475842e-05	0.00019131753802361
ENSG00000035664.7	DAPK2	-1.55120429081993	1.36927053087442e-05	0.000191870762015711
ENSG00000099994.10	SUSD2	-2.26879502726062	1.37194474546839e-05	0.00019214844504301
ENSG00000269968.1	RP5-940J5.9	1.71490136155409	1.38098319429356e-05	0.000193316744327321
ENSG00000152492.9	CCDC50	-1.18478872115778	1.38837049716792e-05	0.000194252846414139
ENSG00000203506.3	RBMS3-AS2	-1.60187440339073	1.39099516821089e-05	0.000194423984594515
ENSG00000230356.1	NCAPD2P1	3.74182599476243	1.39649714595586e-05	0.00019509472968049
ENSG00000154545.12	MAGED4	3.22578680348894	1.4025874157499e-05	0.00019584694438843
ENSG00000139174.6	PRICKLE1	-1.56066948800397	1.40860717417165e-05	0.000196113488939892
ENSG00000155016.13	CYP2U1	-1.30397340660497	1.40778449270331e-05	0.000196113488939892
ENSG00000196660.6	SLC30A10	3.26086629280091	1.40776942124504e-05	0.000196113488939892
ENSG00000143367.11	TUFT1	1.01877525851128	1.4180238963632e-05	0.000197307286883636
ENSG00000138650.7	PCDH10	-2.29721750018405	1.42140117553312e-05	0.000197678073258979
ENSG00000184347.10	SLIT3	-2.01325732264313	1.42619571507732e-05	0.000198245491557215
ENSG00000206633.1	SNORA80B	3.51382867430406	1.4291961398852e-05	0.000198563079124261
ENSG00000177380.9	PPFIA3	1.47023402179025	1.44632723354848e-05	0.000200541474736645
ENSG00000135960.5	EDAR	3.29019963082753	1.45152011611617e-05	0.000201160967141074
ENSG00000117791.11	MARC2	-1.09920215251136	1.46212438131403e-05	0.000202428348101585
ENSG00000168907.9	PLA2G4F	-2.00560915155309	1.47160775784643e-05	0.000203639686989771
ENSG00000163083.5	INHBB	1.94554513803817	1.47931913944314e-05	0.000204502787861733
ENSG00000261934.1	PCDHGA9	-1.35680450860084	1.48055556615254e-05	0.000204571783779393
ENSG00000133195.7	SLC39A11	1.28557982056239	1.49126086858333e-05	0.00020584593432261
ENSG00000272214.1	AC079602.1	3.26006182026155	1.49211825178721e-05	0.000205861864225939
ENSG00000066855.11	MTFR1	1.28255703854601	1.50226421772326e-05	0.000207158651693499
ENSG00000188629.7	ZNF177	-1.4885487317169	1.52275062667816e-05	0.000209879364814633
ENSG00000254973.1	RP11-429J17.7	2.38521361041584	1.5351595697761e-05	0.000211484618984299
ENSG00000066405.8	CLDN18	-2.2345041317358	1.54419675723334e-05	0.000212413183090922
ENSG00000130522.4	JUND	-1.2364892563156	1.54375151948643e-05	0.000212413183090922
ENSG00000167779.3	IGFBP6	-1.50049031454058	1.54826281930929e-05	0.00021286695699572
ENSG00000234969.1	RP13-33H18.1	-2.0812718119769	1.56010742763796e-05	0.00021417704393773
ENSG00000163993.6	S100P	3.15755395963109	1.56856516508375e-05	0.000215231654328629
ENSG00000181938.9	GINS3	1.28303848338062	1.57581830506229e-05	0.000216120014206393
ENSG00000157514.12	TSC22D3	-1.48221158424618	1.58232038398202e-05	0.000216904540778564
ENSG00000187513.8	GJA4	-1.28228300357956	1.59167814443377e-05	0.000218079556134889
ENSG00000169684.9	CHRNA5	2.88095340109521	1.59445451990989e-05	0.000218352125641164
ENSG00000010319.2	SEMA3G	-2.6206057142145	1.61452198617239e-05	0.000220773348971675
ENSG00000136156.8	ITM2B	-1.15415296324325	1.61535589551395e-05	0.000220778568083914
ENSG00000171243.7	SOSTDC1	-2.5104841859272	1.61722076868578e-05	0.000220924619533171
ENSG00000165795.16	NDRG2	-1.76600862275963	1.63839321793174e-05	0.000223486823163796
ENSG00000197253.9	TPSB2	-1.86516729587335	1.6427847254272e-05	0.000223975735660824
ENSG00000160111.8	CPAMD8	-1.72161398440437	1.66390818314815e-05	0.000226744265920655
ENSG00000253864.1	AC131025.8	-1.41907906774568	1.66490943927925e-05	0.000226769329370657
ENSG00000143512.8	HHIPL2	3.73164295791478	1.66595884064025e-05	0.000226800922637702
ENSG00000133488.10	SEC14L4	-2.10493749849558	1.66777003883989e-05	0.000226936143833315
ENSG00000204420.4	C6orf25	-1.60028791685694	1.67402620716014e-05	0.000227675770184598
ENSG00000188257.6	PLA2G2A	2.19946941496335	1.67784948040385e-05	0.000228083948230302
ENSG00000115718.13	PROC	3.24945756558248	1.6848930747028e-05	0.00022892927697174
ENSG00000114923.12	SLC4A3	2.67376611421437	1.69009936406768e-05	0.000229411970920048
ENSG00000113389.11	NPR3	-1.76809780053328	1.70537586359779e-05	0.000231372387948757
ENSG00000165704.10	HPRT1	1.12534789437718	1.70669323041566e-05	0.0002314379456397
ENSG00000189320.4	FAM180A	-1.72012534525618	1.70953056246981e-05	0.000231709455084147
ENSG00000177426.16	TGIF1	1.12465137883672	1.72871609052032e-05	0.000234195448884211
ENSG00000254951.3	RP11-494M8.4	-2.24236246612668	1.74761549123765e-05	0.000236640272349383
ENSG00000169627.7	BOLA2B	1.66626977227836	1.75584273049296e-05	0.000237638324670864
ENSG00000169291.5	SHE	-1.85118983398544	1.76383333583718e-05	0.000238603392992699
ENSG00000150636.11	CCDC102B	-1.03990168378051	1.76815086583391e-05	0.000239070885831198
ENSG00000235565.1	RP11-86H7.7	2.8907265948154	1.77001491447458e-05	0.0002392063507165
ENSG00000164362.14	TERT	3.69693496067866	1.77092731595217e-05	0.000239213137201037
ENSG00000143196.4	DPT	-1.9326801845833	1.79988401021943e-05	0.00024277262249274
ENSG00000171303.5	KCNK3	-2.2048057847017	1.80041465119529e-05	0.00024277262249274
ENSG00000205544.3	TMEM256	1.13437494852995	1.80081096369599e-05	0.00024277262249274
ENSG00000130695.9	CEP85	1.26820131590627	1.8051815227441e-05	0.000243129909458907
ENSG00000062524.11	LTK	-2.25459067261238	1.81437490447434e-05	0.000244213748856329
ENSG00000132382.10	MYBBP1A	1.04205123189476	1.81595961886788e-05	0.000244225882818659
ENSG00000124207.12	CSE1L	1.59131547476361	1.81929172223098e-05	0.000244555469153578
ENSG00000133119.8	RFC3	1.16801710804092	1.83767408141271e-05	0.000246787354253609
ENSG00000226887.3	ERVMER34-1	2.98916591620925	1.85198464347278e-05	0.000248468636040388
ENSG00000177494.5	ZBED2	-1.65551915553136	1.86060079896399e-05	0.000249383425928772
ENSG00000142973.8	CYP4B1	-2.53032579123737	1.86368215080537e-05	0.000249675814940101
ENSG00000138395.10	CDK15	-2.10549321469438	1.86973688018518e-05	0.000250366070177306
ENSG00000236333.3	TRHDE-AS1	-2.80876037799243	1.87133236136413e-05	0.000250458834375532
ENSG00000211896.2	IGHG1	2.51682225110222	1.88190279859245e-05	0.000251630810346735
ENSG00000206941.1	SNORD15A	2.48156530295347	1.88332737316883e-05	0.000251699990214688
ENSG00000054938.11	CHRDL2	2.56327092984614	1.88809270833843e-05	0.000252093995153271
ENSG00000233392.1	AC104809.4	-2.14463582743291	1.89356065187916e-05	0.000252702454479978
ENSG00000198780.7	FAM169A	1.63169776217792	1.89648304695257e-05	0.000252970779508168
ENSG00000127328.17	RAB3IP	1.10049716172657	1.89842535677056e-05	0.000253108176470923
ENSG00000029153.10	ARNTL2	1.83335892944688	1.9014484182656e-05	0.000253389463807776
ENSG00000126458.3	RRAS	-1.21321293239273	1.9056009225003e-05	0.000253820919802068
ENSG00000108179.9	PPIF	1.28147475964059	1.91434943246639e-05	0.000254741606732758
ENSG00000175967.3	RP11-544L8__B.4	-1.90848647087091	1.91426166750013e-05	0.000254741606732758
ENSG00000099260.6	PALMD	-1.5920739537118	1.92531002241942e-05	0.000256077308590732
ENSG00000224271.1	RP11-191L9.4	3.65670328165569	1.93304462009815e-05	0.000256982860491726
ENSG00000167434.5	CA4	-2.90864996144792	1.94716245952028e-05	0.000258735739652252
ENSG00000176619.6	LMNB2	1.22061715510189	1.95219165836888e-05	0.000259279835143344
ENSG00000169683.3	LRRC45	1.50938987609369	1.95573276121542e-05	0.000259625863444602
ENSG00000225530.1	SP3P	3.68769691603343	1.96910979918737e-05	0.000261151775231613
ENSG00000148677.6	ANKRD1	-2.18350584945609	1.97479506401031e-05	0.000261780645250674
ENSG00000253304.1	TMEM200B	-1.13895051793109	2.02226668275846e-05	0.000267945506748488
ENSG00000068305.13	MEF2A	-1.09252928006809	2.02800999907994e-05	0.000268322956947258
ENSG00000138028.10	CGREF1	2.78951019813667	2.02663368137086e-05	0.000268322956947258
ENSG00000240265.1	RP11-62G11.1	-2.39164414027945	2.03468970977545e-05	0.000268949337769033
ENSG00000166920.6	C15orf48	2.82951801917139	2.03578832126254e-05	0.000268966414159187
ENSG00000070756.9	PABPC1	1.13383142597566	2.03987171357655e-05	0.00026924947998659
ENSG00000142227.6	EMP3	-1.00461145322661	2.0395249729664e-05	0.00026924947998659
ENSG00000121858.6	TNFSF10	-1.90515560374327	2.04262598152101e-05	0.000269484821004757
ENSG00000187678.8	SPRY4	-1.10717804895031	2.08427455055189e-05	0.000274587831932869
ENSG00000171056.6	SOX7	-1.7803332018371	2.09069826824599e-05	0.000275303386105766
ENSG00000163170.7	BOLA3	1.33392188461287	2.10041093891766e-05	0.000276451145636957
ENSG00000139629.11	GALNT6	1.46394978640961	2.10231117354489e-05	0.000276570049834059
ENSG00000150995.13	ITPR1	-1.21692515858946	2.10533097848713e-05	0.000276836056863153
ENSG00000125319.10	C17orf53	2.60798440155619	2.10731577422351e-05	0.000276965779989727
ENSG00000117395.6	EBNA1BP2	1.13697978727906	2.11163062807564e-05	0.000277401476211925
ENSG00000244280.1	ECEL1P2	-2.29861768363871	2.1159747349241e-05	0.000277840601138046
ENSG00000171885.9	AQP4	-1.99029271587476	2.12052159423125e-05	0.000278174333957191
ENSG00000127249.10	ATP13A4	-1.5071968671705	2.12379792434308e-05	0.000278472464134683
ENSG00000129521.9	EGLN3	2.02607117856976	2.12824115913804e-05	0.000278791553164707
ENSG00000152580.8	IGSF10	-2.23392039710748	2.12792169723956e-05	0.000278791553164707
ENSG00000070808.11	CAMK2A	-1.94684456045454	2.13355244567714e-05	0.000279355415787222
ENSG00000090520.6	DNAJB11	1.07859204406008	2.14198895765716e-05	0.000280327752972632
ENSG00000182379.9	NXPH4	2.72680764933623	2.16753453936743e-05	0.00028313675044609
ENSG00000088320.3	REM1	-1.65373318724421	2.17426705559123e-05	0.000283882538622959
ENSG00000146013.6	GFRA3	3.27735793364238	2.18316044592583e-05	0.000284909626397987
ENSG00000101158.8	NELFCD	1.33568647497386	2.18592049340026e-05	0.000285001710946383
ENSG00000143320.4	CRABP2	3.01775625958834	2.18571163858293e-05	0.000285001710946383
ENSG00000224957.1	AC090044.1	-1.77753947197591	2.19550660271626e-05	0.00028598277320358
ENSG00000159217.5	IGF2BP1	1.90255788162422	2.20310272038446e-05	0.000286837564416081
ENSG00000129048.6	ACKR4	-1.51297470225676	2.2126462300117e-05	0.000287944979604478
ENSG00000156453.9	PCDH1	-1.23180324652268	2.21760811997286e-05	0.000288320230968355
ENSG00000004864.9	SLC25A13	1.3849705950146	2.23152715164611e-05	0.000289994008535931
ENSG00000168229.3	PTGDR	-1.80764548414913	2.23424742029807e-05	0.000290038634651575
ENSG00000171759.4	PAH	5.5285438222904	2.23500667105809e-05	0.000290038634651575
ENSG00000080031.5	PTPRH	3.13869557007868	2.23804856873245e-05	0.000290297604205151
ENSG00000124785.4	NRN1	-1.98580323245877	2.24819520725383e-05	0.000291477458061951
ENSG00000143443.9	C1orf56	1.00620503414458	2.25031200776788e-05	0.000291615631272862
ENSG00000169783.8	LINGO1	2.56686346055114	2.2789868043975e-05	0.000294369128901344
ENSG00000172014.11	ANKRD20A4	-1.68384753327918	2.29264963306381e-05	0.000295787159921604
ENSG00000185615.11	PDIA2	3.36071251222838	2.29316338436248e-05	0.000295787159921604
ENSG00000178175.7	ZNF366	-1.80398820910467	2.29752212094352e-05	0.000296211669356774
ENSG00000148335.10	NTMT1	1.01263850773916	2.29932231090407e-05	0.000296306072995976
ENSG00000113303.7	BTNL8	-2.83440414445597	2.30673086681315e-05	0.000297122785049818
ENSG00000184117.7	NIPSNAP1	1.59040142821537	2.32544136782676e-05	0.000299393831788183
ENSG00000212961.4	HNRNPA1P40	2.64250579002154	2.35311703893451e-05	0.00030267608829503
ENSG00000180035.6	ZNF48	1.22675462949104	2.37243234801089e-05	0.000304877885574628
ENSG00000158220.9	ESYT3	-1.20636149178514	2.3928148808318e-05	0.000307354855873511
ENSG00000168612.4	ZSWIM1	1.35833728961488	2.39650809155917e-05	0.000307544481962577
ENSG00000186329.5	TMEM212	-1.26180102538597	2.40077783590151e-05	0.000307949981771093
ENSG00000138442.5	WDR12	1.11268835444337	2.4099707871023e-05	0.000308986319261338
ENSG00000172005.6	MAL	-2.20399670702732	2.41314391333091e-05	0.000309250244228019
ENSG00000171777.11	RASGRP4	-1.56908986957054	2.41791601680948e-05	0.000309718743704428
ENSG00000156103.11	MMP16	1.76848712151748	2.42289626338935e-05	0.000310213460211064
ENSG00000101282.4	RSPO4	-2.00911521646017	2.42755769149763e-05	0.000310666919513845
ENSG00000113361.8	CDH6	-1.37823936964883	2.44644459536458e-05	0.00031293962793172
ENSG00000227502.2	RP1-249H1.4	-1.64295506045134	2.45528332800918e-05	0.000313925511224031
ENSG00000242114.1	MTFP1	2.28863242964548	2.45829170319438e-05	0.000314165376808513
ENSG00000171302.12	CANT1	1.0620979700006	2.46562010580142e-05	0.000314956859279283
ENSG00000169903.6	TM4SF4	3.33837742443224	2.47100600614045e-05	0.000315499593374905
ENSG00000080503.15	SMARCA2	-1.41049887890609	2.48162646325859e-05	0.000316451248132768
ENSG00000197766.3	CFD	-2.10073105409192	2.51597552165942e-05	0.00031991631919542
ENSG00000244567.1	AC096772.6	-1.2488985034674	2.51887457679664e-05	0.000320138227820535
ENSG00000141552.13	ANAPC11	1.30352684412161	2.52055192671179e-05	0.000320204730799536
ENSG00000132507.13	EIF5A	1.03212427006188	2.53146323160582e-05	0.000321296648494527
ENSG00000234741.3	GAS5	1.12355414320895	2.5409366921107e-05	0.000322351570748109
ENSG00000228261.1	RP11-127L20.3	-1.10907673996745	2.54511816604393e-05	0.00032273447676823
ENSG00000114993.11	RTKN	1.39476137447607	2.56289645443015e-05	0.000324840393458952
ENSG00000183844.12	FAM3B	1.79309111726033	2.5843004249994e-05	0.000327403722792733
ENSG00000161647.14	MPP3	-1.46671780379836	2.5982632055633e-05	0.000328872320430446
ENSG00000138772.8	ANXA3	-1.50230012053081	2.61255510580522e-05	0.000330229345834012
ENSG00000089847.8	ANKRD24	-1.66458590892141	2.61740424485554e-05	0.000330691624651716
ENSG00000132688.10	NES	-1.22667336405357	2.62825471689004e-05	0.000331911366045127
ENSG00000106628.6	POLD2	1.17909988804385	2.63197449307849e-05	0.000332229901321486
ENSG00000106006.6	HOXA6	-2.16814136496273	2.63387620152849e-05	0.000332257005333084
ENSG00000241111.1	RP11-129B22.1	-1.72456206504968	2.64037243285657e-05	0.000332684528381496
ENSG00000223477.3	LINC00842	-2.29326826161654	2.64961615331877e-05	0.000333697685764091
ENSG00000154330.8	PGM5	-1.84632955058419	2.65448507342411e-05	0.000334159203095063
ENSG00000179144.4	GIMAP7	-1.8601071108003	2.66133660556129e-05	0.000334869769257588
ENSG00000163431.11	LMOD1	-1.91226310527458	2.67255108609728e-05	0.000335976120905162
ENSG00000211965.2	IGHV3-49	1.76790314055234	2.687925601093e-05	0.000337672860503907
ENSG00000243197.3	TUSC7	-2.6599205912472	2.68961030690337e-05	0.000337672860503907
ENSG00000100522.4	GNPNAT1	1.54906248466682	2.7082435264085e-05	0.000339847203257367
ENSG00000117289.7	TXNIP	-1.48492111467301	2.71958338246771e-05	0.000340961775628407
ENSG00000125445.6	MRPS7	1.13738629659096	2.72265050227453e-05	0.00034111921415841
ENSG00000149451.13	ADAM33	-1.98676013004241	2.72359472503733e-05	0.00034111921415841
ENSG00000206384.6	COL6A6	-2.02788730756105	2.72452758542093e-05	0.00034111921415841
ENSG00000092758.11	COL9A3	3.13590138163401	2.74185583881979e-05	0.000343133920830199
ENSG00000155066.11	PROM2	1.83305133475486	2.7630139770112e-05	0.000345470134259467
ENSG00000056998.14	GYG2	2.95641051094517	2.7678462764322e-05	0.000345918445673925
ENSG00000104537.12	ANXA13	3.43171278884375	2.77241841381111e-05	0.000346333853629848
ENSG00000177807.6	KCNJ10	2.84155567250726	2.78031198807498e-05	0.00034694120720345
ENSG00000133392.12	MYH11	-1.99424519368714	2.79340018758945e-05	0.000348327587436716
ENSG00000147526.15	TACC1	-1.47650910670777	2.82202294792286e-05	0.000351422920512207
ENSG00000112902.7	SEMA5A	-1.55720400068595	2.83019846219452e-05	0.000352282890684554
ENSG00000133104.8	SPG20	-1.10002700381517	2.83582202458116e-05	0.000352666436898271
ENSG00000224081.3	LINC01057	1.58958345311426	2.85141984481206e-05	0.000354447327931499
ENSG00000110680.8	CALCA	1.10843364984144	2.85809957187683e-05	0.0003548007723567
ENSG00000123201.10	GUCY1B2	1.9735817038381	2.86781558051672e-05	0.000355741291732042
ENSG00000154642.6	C21orf91	-1.07564425068216	2.86824029412354e-05	0.000355741291732042
ENSG00000127561.10	SYNGR3	2.68953227357804	2.87374939640094e-05	0.000356265312793316
ENSG00000125266.6	EFNB2	-1.38448569032151	2.88477895090523e-05	0.000357472943246386
ENSG00000243566.2	UPK3B	-2.69781340953982	2.89310640181159e-05	0.000358344808563673
ENSG00000164741.10	DLC1	-1.34865260004496	2.89682470671411e-05	0.000358645254296221
ENSG00000182325.6	FBXL6	1.28190854459008	2.90383847979682e-05	0.000359353249874946
ENSG00000163827.8	LRRC2	-1.66288961893389	2.90722463447226e-05	0.000359611892480752
ENSG00000204161.9	C10orf128	-1.31993078337944	2.93403719562498e-05	0.000362582998269005
ENSG00000101938.10	CHRDL1	-2.25639253633761	2.94226453395322e-05	0.000363298306606729
ENSG00000135298.9	BAI3	-2.14397370963163	2.97815522718123e-05	0.000367402920311886
ENSG00000259129.1	LINC00648	3.45993620263547	2.99443794069312e-05	0.000369247469620137
ENSG00000106536.15	POU6F2	3.34573878174327	3.03831961051391e-05	0.000374325833009363
ENSG00000126602.6	TRAP1	1.04441048723258	3.0476594480007e-05	0.000375309859675008
ENSG00000062282.10	DGAT2	2.31518981897317	3.0592828166754e-05	0.000376407103098266
ENSG00000104213.8	PDGFRL	1.83115876236631	3.07909685711984e-05	0.00037850927027377
ENSG00000148848.10	ADAM12	1.63864696035223	3.08554231526367e-05	0.000379020097233726
ENSG00000172336.4	POP7	1.23186759931059	3.08598450045409e-05	0.000379020097233726
ENSG00000163884.3	KLF15	-2.1849640561353	3.09320986104585e-05	0.000379739414135917
ENSG00000159708.13	LRRC36	-2.10415516299762	3.09501831097726e-05	0.000379793379204176
ENSG00000105696.4	TMEM59L	3.18429532905301	3.11085686815414e-05	0.000381568186591232
ENSG00000121413.8	ZSCAN18	-1.57483840743122	3.13585603554541e-05	0.000384294724850739
ENSG00000197576.9	HOXA4	-1.85485317382739	3.15408239535121e-05	0.000386187184726475
ENSG00000108381.6	ASPA	-1.99649158509965	3.17823039617469e-05	0.000388972220299368
ENSG00000128294.11	TPST2	-1.17527295387365	3.18336797765574e-05	0.000389429208730417
ENSG00000058866.10	DGKG	-1.78374740337496	3.18969113737901e-05	0.000389858945403439
ENSG00000156920.6	GPR112	-3.1559340155337	3.2043104735945e-05	0.000391301030325173
ENSG00000182134.11	TDRKH	1.43063835351099	3.22868226301333e-05	0.000393930472239687
ENSG00000117155.12	SSX2IP	1.23272902066263	3.23107271900508e-05	0.000394048846544158
ENSG00000162757.3	C1orf74	1.56853101124514	3.25437295926967e-05	0.000396716070979512
ENSG00000259479.2	CTD-2008A1.2	2.70456181540837	3.25828695037794e-05	0.000397018759061203
ENSG00000107736.15	CDH23	-1.41742472710367	3.27802706827208e-05	0.000399248731383708
ENSG00000239857.2	GET4	1.06120599439923	3.31057033461287e-05	0.00040303542752889
ENSG00000115896.11	PLCL1	-1.44882016632473	3.33619733135291e-05	0.000405799188769779
ENSG00000261468.1	RP11-1024P17.1	-1.10458575877263	3.34490422489219e-05	0.000406679963714434
ENSG00000112029.5	FBXO5	1.51777729435972	3.34719869812586e-05	0.000406780674023223
ENSG00000235314.1	LINC00957	-1.36469134871823	3.35226682226715e-05	0.000407040013058215
ENSG00000121440.10	PDZRN3	-1.12047152605467	3.36835752386994e-05	0.000408814870952632
ENSG00000249751.1	ECSCR	-1.77801907220146	3.37052623343736e-05	0.000408848528903266
ENSG00000167920.4	TMEM99	1.29291640702553	3.39144467386965e-05	0.000411077468224174
ENSG00000179256.2	SMCO3	-1.59664712036544	3.39917008400988e-05	0.000411654185861432
ENSG00000061918.8	GUCY1B3	-1.00618217939999	3.40681524747177e-05	0.000412359654434974
ENSG00000145604.11	SKP2	1.01678705838556	3.4079678775253e-05	0.000412359654434974
ENSG00000114166.7	KAT2B	-1.48733450287358	3.42932848446317e-05	0.000414402085372085
ENSG00000128683.9	GAD1	2.94066263865298	3.42857683512339e-05	0.000414402085372085
ENSG00000173991.5	TCAP	-1.8757944943449	3.43742545311529e-05	0.000415019013040399
ENSG00000236008.1	AC011747.4	1.92990784890309	3.48842777906818e-05	0.000420627678097551
ENSG00000149257.9	SERPINH1	1.58263172938298	3.52406330783532e-05	0.000424555520954802
ENSG00000006118.10	TMEM132A	1.55822617585234	3.54361954979515e-05	0.00042635613360393
ENSG00000186642.11	PDE2A	-1.55290874757133	3.54226174409859e-05	0.00042635613360393
ENSG00000101898.5	RP3-324O17.4	1.41425208122982	3.54849536244299e-05	0.000426757710580758
ENSG00000011465.12	DCN	-1.4840538685472	3.55095215179291e-05	0.000426868143204048
ENSG00000170624.9	SGCD	-1.58427274099529	3.55580359362549e-05	0.000427266222196359
ENSG00000142583.13	SLC2A5	2.10647676891887	3.56868792283598e-05	0.000428509877372809
ENSG00000164032.7	H2AFZ	1.05432244996302	3.58440610889781e-05	0.000430144236554367
ENSG00000154274.10	C4orf19	1.04194157784876	3.62062918916178e-05	0.000433928107357639
ENSG00000108375.8	RNF43	2.42380283469036	3.63022894919412e-05	0.000434890769410151
ENSG00000162433.10	AK4	2.39462839091189	3.65195005356028e-05	0.000436738595844957
ENSG00000106829.14	TLE4	-1.19987640380974	3.65433454010316e-05	0.000436835466674546
ENSG00000069122.14	GPR116	-1.55604862240846	3.66702307273109e-05	0.000437974839229118
ENSG00000121904.13	CSMD2	2.8269305765449	3.69627083089071e-05	0.000441278116192181
ENSG00000183248.7	CTD-3193O13.9	2.20206544025474	3.70450853855376e-05	0.000442071352267415
ENSG00000163918.6	RFC4	1.57419028323601	3.7185140743888e-05	0.000443551904531029
ENSG00000127952.12	STYXL1	1.0953868319962	3.73374481078677e-05	0.000444986038553604
ENSG00000158445.7	KCNB1	-2.13053377518548	3.74166677832643e-05	0.00044573870658938
ENSG00000147655.6	RSPO2	-2.52408490449911	3.75352350325166e-05	0.000446959268659731
ENSG00000178726.6	THBD	-1.30766390138651	3.81285476989299e-05	0.000453440444023494
ENSG00000267532.2	MIR497HG	-1.29336397804658	3.82064979536435e-05	0.000454172787370968
ENSG00000142949.12	PTPRF	1.2468110206057	3.83110443410787e-05	0.000455220524729434
ENSG00000204335.3	SP5	3.01456425699409	3.83360671741325e-05	0.000455322852631124
ENSG00000188001.5	TPRG1	-1.8180947301334	3.84210908894254e-05	0.000456137426926447
ENSG00000127399.10	LRRC61	1.63870011261067	3.8928411398795e-05	0.000461370685288153
ENSG00000264577.1	AC010761.8	1.38655377973731	3.90299096719067e-05	0.000462376107535035
ENSG00000012223.8	LTF	3.78584081793525	3.93244607250685e-05	0.000465468072874157
ENSG00000228288.2	PCAT6	2.93804219722658	3.96777813947965e-05	0.00046924980596702
ENSG00000154263.13	ABCA10	-1.79036335281284	3.97868180074134e-05	0.00047016385969265
ENSG00000136425.8	CIB2	1.72891225447139	4.00153384653532e-05	0.000472440952457357
ENSG00000185101.8	ANO9	1.38521855743655	4.00157231311872e-05	0.000472440952457357
ENSG00000272502.1	RP11-713M15.2	2.52833187437351	4.02126643474212e-05	0.000474564173678946
ENSG00000246640.1	RP11-1094H24.4	-2.15287914013068	4.0310781878101e-05	0.000475244767440383
ENSG00000181830.7	SLC35C1	1.04920430636806	4.03545734180886e-05	0.000475429995534976
ENSG00000120875.4	DUSP4	2.74756084291105	4.04757318600302e-05	0.000476655000193776
ENSG00000171522.5	PTGER4	-1.44076460115011	4.05886416209434e-05	0.000477579245874926
ENSG00000162409.6	PRKAA2	1.48226128793726	4.06324327075665e-05	0.000477891837842913
ENSG00000129514.4	FOXA1	1.60182687528144	4.11523996426579e-05	0.000483188035584234
ENSG00000081818.1	PCDHB4	-1.26125077881932	4.12744482220414e-05	0.000484416060034068
ENSG00000146411.5	SLC2A12	-1.08332731719138	4.13235121025111e-05	0.000484786825912968
ENSG00000177303.5	CASKIN2	-1.09974414798578	4.13652612708063e-05	0.00048507150209574
ENSG00000134321.7	RSAD2	-1.69633017054967	4.21950924993975e-05	0.000494384645859706
ENSG00000228065.6	RP11-222A11.1	1.93059205637109	4.22681723342361e-05	0.000494622047054274
ENSG00000269834.1	CTD-3018O17.3	-1.59345119741346	4.22688366756419e-05	0.000494622047054274
ENSG00000120254.11	MTHFD1L	1.38790584613699	4.2476199573479e-05	0.00049683902072773
ENSG00000273245.1	RP11-434P11.2	-1.58578951631471	4.26803723376796e-05	0.00049880662616214
ENSG00000147697.4	GSDMC	3.63729552588694	4.27193464454027e-05	0.000499051901948504
ENSG00000181610.8	MRPS23	1.14530926859295	4.31950661820025e-05	0.00050376087062617
ENSG00000092964.12	DPYSL2	-1.39492953141784	4.32605695101549e-05	0.000504312815571113
ENSG00000161326.8	DUSP14	1.21671364620191	4.35226219873624e-05	0.000507154618664162
ENSG00000137819.9	PAQR5	-1.08883123826887	4.3573776800208e-05	0.000507537547154396
ENSG00000101265.11	RASSF2	-1.17769873552611	4.37099521564784e-05	0.000508910038850816
ENSG00000162399.6	BSND	-2.90626214056574	4.39353483677314e-05	0.000511319731737713
ENSG00000137124.6	ALDH1B1	1.2149959591089	4.40881550887307e-05	0.000512882961399091
ENSG00000230077.1	MTAPP2	-2.3228139900734	4.41621678630814e-05	0.000513528645163953
ENSG00000125850.6	OVOL2	1.49587543696371	4.45885384359461e-05	0.00051805234460022
ENSG00000123146.15	CD97	-1.5312658167534	4.48376040825265e-05	0.000520510177937112
ENSG00000130701.3	RBBP8NL	2.41440409462729	4.50484796587323e-05	0.000522739468060029
ENSG00000137857.13	DUOX1	-1.73616297991834	4.51621720063526e-05	0.000523839658158969
ENSG00000092208.12	GEMIN2	1.58113379967258	4.55159956827246e-05	0.000527502631669671
ENSG00000271204.1	RP11-138A9.1	-1.16519219606776	4.59406231121848e-05	0.000532006339642971
ENSG00000229153.1	EPHA1-AS1	-1.9042293305733	4.62155774685374e-05	0.000534940007035699
ENSG00000146376.6	ARHGAP18	-1.06090741289237	4.65672910828814e-05	0.000537940855399046
ENSG00000206190.7	ATP10A	-1.44372009836925	4.66191106267305e-05	0.000538220191893771
ENSG00000184368.11	MAP7D2	3.30153019935579	4.67435994805211e-05	0.000539252044734743
ENSG00000138944.7	KIAA1644	2.8587385268344	4.69641583701797e-05	0.000541346312414058
ENSG00000108370.11	RGS9	-2.11246175644485	4.71749076122001e-05	0.000543324122748232
ENSG00000188488.9	SERPINA5	3.63965565912378	4.73819928459301e-05	0.000545256487561315
ENSG00000204392.6	LSM2	1.09437387885556	4.76155237148162e-05	0.000547716710392859
ENSG00000152253.4	SPC25	1.92723381978141	4.78240142551241e-05	0.000549431584061457
ENSG00000260604.1	RP1-140K8.5	1.94967014817362	4.80625706440538e-05	0.000551943717930162
ENSG00000161980.5	POLR3K	1.31157487259928	4.81602754329585e-05	0.000552836922584789
ENSG00000174607.6	UGT8	2.75603599155508	4.83416113760136e-05	0.000554459697241628
ENSG00000149380.7	P4HA3	2.21670234730631	4.85676849266895e-05	0.000556592490000413
ENSG00000102109.7	PCSK1N	2.44994902831558	4.86823698518807e-05	0.000557676445722721
ENSG00000135709.8	KIAA0513	-1.19580943636462	4.89069267370899e-05	0.000559786585115742
ENSG00000123213.18	NLN	1.58925979729715	4.91835395874903e-05	0.000562720538496874
ENSG00000100744.10	GSKIP	1.00089761032638	4.92528586096252e-05	0.000563281352895322
ENSG00000239789.1	MRPS17	1.12814634960249	4.94920818065836e-05	0.0005650855184048
ENSG00000253882.2	RP11-61L23.2	-1.40093941590243	4.95127560963307e-05	0.000565089024225707
ENSG00000068120.10	COASY	1.00372088118317	4.9729909126832e-05	0.000567100833836397
ENSG00000114541.10	FRMD4B	-1.11806427656247	4.99515496598279e-05	0.000568926824840692
ENSG00000174004.5	NRROS	-1.24708951823988	4.9934643098068e-05	0.000568926824840692
ENSG00000270823.1	hsa-mir-335	2.01341233027231	5.01075509907916e-05	0.000570469430545554
ENSG00000138074.10	SLC5A6	1.79609009736181	5.01949346828261e-05	0.000570761665071726
ENSG00000162377.4	SELRC1	1.31823239902884	5.01784900669979e-05	0.000570761665071726
ENSG00000042062.7	FAM65C	-1.45783409225195	5.04651102349395e-05	0.000573129137727547
ENSG00000197016.7	ZNF470	-1.48241765706906	5.04263944764996e-05	0.000573129137727547
ENSG00000149328.10	GLB1L2	1.09265659337443	5.07030233235718e-05	0.000575124849596279
ENSG00000146410.7	MTFR2	2.14597417063175	5.16215903805701e-05	0.000584826878362155
ENSG00000174175.12	SELP	-1.65091834773204	5.16035132486146e-05	0.000584826878362155
ENSG00000043514.11	TRIT1	1.53712488632164	5.1868457826793e-05	0.000586700625495094
ENSG00000109674.3	NEIL3	2.67312397176805	5.18715672856178e-05	0.000586700625495094
ENSG00000198576.2	ARC	-1.77207302529051	5.18467701154293e-05	0.000586700625495094
ENSG00000158764.6	ITLN2	-2.50498712468566	5.1969231629837e-05	0.000587565742285994
ENSG00000164087.3	POC1A	1.92779610274729	5.2473222795303e-05	0.000593022226662193
ENSG00000196756.7	SNHG17	1.64272844603289	5.2545105696273e-05	0.000593592816589208
ENSG00000110400.6	PVRL1	1.54019731328469	5.26029058926102e-05	0.000594003916968038
ENSG00000113248.3	PCDHB15	-1.34397827509805	5.30125287602683e-05	0.000597899435143758
ENSG00000113924.7	HGD	3.05901231458822	5.34350887831091e-05	0.000601686906772469
ENSG00000085265.6	FCN1	-1.65595371807314	5.36160331685475e-05	0.000602745883412216
[truncated: 3,745 more rows]

## Sheet: d
d. Differentially expressed genes (DEG) between tumor and normal samples in L-FLAC
GeneID	GeneName	Log2FoldChange	pvalue	padjust
ENSG00000079819.12	EPB41L2	-1.6878684509743	3.01289035940372e-44	7.68076139322792e-40
ENSG00000162733.12	DDR2	-1.6086880425868	2.56312966247678e-39	3.26709322427603e-35
ENSG00000134709.6	HOOK1	2.47207028989342	7.80923966378548e-38	6.6360315582961e-34
ENSG00000227036.2	LINC00511	4.02738764391224	1.18724308771801e-34	7.56659700879879e-31
ENSG00000138735.11	PDE5A	-1.51731446636956	2.39875436663721e-32	1.22302890137365e-28
ENSG00000181449.2	SOX2	3.58524172660162	8.09925675801081e-32	3.44123920886616e-28
ENSG00000103460.12	TOX3	3.71955169696877	1.64131443178908e-30	5.97743268708559e-27
ENSG00000006432.11	MAP3K9	1.64432713794143	4.28009567787592e-30	1.36390598895113e-26
ENSG00000157224.11	CLDN12	1.37978307851125	2.78412749825e-29	7.88619581254303e-26
ENSG00000109586.7	GALNT7	2.03206962114687	4.89932057769979e-28	1.24898379487301e-24
ENSG00000135052.12	GOLM1	2.16600210852685	5.6742554302669e-27	1.31503448803449e-23
ENSG00000138685.8	FGF2	-1.78170245851697	1.03733746652331e-25	2.2037370028399e-22
ENSG00000096063.10	SRPK1	1.24944994296191	1.44546902515984e-23	2.83456475833845e-20
ENSG00000162409.6	PRKAA2	2.58324255970245	1.76422795878445e-23	3.21253309666371e-20
ENSG00000272214.1	AC079602.1	4.0496112949541	4.2066429672949e-23	7.14932994434993e-20
ENSG00000114631.10	PODXL2	3.2685120719659	1.26076186335063e-22	2.00878763639985e-19
ENSG00000143320.4	CRABP2	5.07727431500205	1.40869911522651e-22	2.1124686202629e-19
ENSG00000106823.8	ECM2	-1.66867247084296	2.28237038745416e-22	3.23247046040939e-19
ENSG00000162687.12	KCNT2	-2.24878561509707	2.80771905402432e-22	3.76722009706536e-19
ENSG00000173898.7	SPTBN2	2.22119690736276	1.12085777540343e-21	1.36066796515998e-18
ENSG00000112769.14	LAMA4	-1.81742880328134	2.93798753524228e-21	3.40445982890597e-18
ENSG00000173482.12	PTPRM	-1.57804312172078	2.15885466597541e-19	2.39285573911788e-16
ENSG00000116478.7	HDAC1	1.19156653259384	2.69107215681845e-19	2.85847927057386e-16
ENSG00000198648.6	STK39	1.62199747608525	5.16208721845594e-19	5.26388357840389e-16
ENSG00000110492.11	MDK	2.36607796306504	9.618970264312e-19	9.43140034415792e-16
ENSG00000079385.17	CEACAM1	2.64385856555629	1.37867831815227e-18	1.25523737016628e-15
ENSG00000100625.8	SIX4	2.95869099744933	1.37481058868306e-18	1.25523737016628e-15
ENSG00000168743.8	NPNT	-1.46761244214767	1.58536841412774e-18	1.39364817177099e-15
ENSG00000111961.12	SASH1	-1.41859964144728	3.12332270766117e-18	2.65409552621354e-15
ENSG00000163788.9	SNRK	-1.06336636416636	4.133064269294e-18	3.398845400552e-15
ENSG00000131242.11	RAB11FIP4	1.35635886315311	4.40860779726931e-18	3.51214495549333e-15
ENSG00000146166.12	LGSN	4.8818332745113	4.80798341149338e-18	3.71424003361214e-15
ENSG00000188064.5	WNT7B	2.08186090744619	5.68980211922433e-18	4.26618015957017e-15
ENSG00000126778.7	SIX1	3.4823107476482	9.33715360195885e-18	6.61403925763675e-15
ENSG00000185697.12	MYBL1	-1.51801710103146	9.34003111736253e-18	6.61403925763675e-15
ENSG00000135525.14	MAP7	1.38015909655852	2.04634892630706e-17	1.40993441022557e-14
ENSG00000153707.11	PTPRD	-1.88647077529592	2.97715906149778e-17	1.99728199880955e-14
ENSG00000165633.8	VSTM4	-1.62318021405686	8.46672195684676e-17	5.5344139191255e-14
ENSG00000145103.8	ILDR1	2.23098399772529	8.96955204394911e-17	5.71651975640987e-14
ENSG00000144642.16	RBMS3	-1.54601441664164	1.92400892403031e-16	1.1963112073245e-13
ENSG00000033327.8	GAB2	-1.02262940424793	2.10191517409543e-16	1.27581246507654e-13
ENSG00000141338.9	ABCA8	-2.26019491387446	2.93408254365975e-16	1.69996741557995e-13
ENSG00000122707.7	RECK	-1.45614806410959	4.19673089774848e-16	2.36198822525693e-13
ENSG00000144230.12	GPR17	-2.78178595840488	4.26201146831754e-16	2.36198822525693e-13
ENSG00000175130.6	MARCKSL1	2.06863222284565	1.03072990077368e-15	5.47424945008822e-13
ENSG00000117394.15	SLC2A1	3.33933689200739	1.17214885428808e-15	5.98606523955697e-13
ENSG00000130844.12	ZNF331	-1.67873111795365	1.17406057340387e-15	5.98606523955697e-13
ENSG00000071282.7	LMCD1	-1.45516941455857	1.63058600482055e-15	7.99394788863275e-13
ENSG00000145247.7	OCIAD2	1.85986237943627	1.60305190246761e-15	7.99394788863275e-13
ENSG00000004864.9	SLC25A13	1.19648551192395	2.40387434674279e-15	1.15626356078328e-12
ENSG00000092421.12	SEMA6A	-2.10620832201598	2.88231785394627e-15	1.36072090834541e-12
ENSG00000118473.17	SGIP1	-1.77437111549737	3.16272577747621e-15	1.46595214991275e-12
ENSG00000011347.5	SYT7	2.51917541286418	3.36336508320115e-15	1.53111189403655e-12
ENSG00000132623.11	ANKEF1	1.9705433880527	3.77804454628293e-15	1.68971385295422e-12
ENSG00000106541.7	AGR2	3.36081622090366	4.28664719834108e-15	1.88412925909154e-12
ENSG00000137804.8	NUSAP1	2.2241024118859	5.56450077862337e-15	2.40433590422789e-12
ENSG00000148541.8	FAM13C	-1.83777449385759	5.77399537921686e-15	2.45327440337293e-12
ENSG00000134198.5	TSPAN2	-1.63055930341012	5.97332548212135e-15	2.49636043468393e-12
ENSG00000114790.8	ARHGEF26	-1.77526489976189	6.51681357094808e-15	2.67956658651902e-12
ENSG00000118193.7	KIF14	2.9740880431744	8.55653597338525e-15	3.46240907253191e-12
ENSG00000175793.10	SFN	2.73973825441729	9.40414566921647e-15	3.74593571164586e-12
ENSG00000163531.11	NFASC	-1.97970283183443	1.13794157507382e-14	4.46300685743954e-12
ENSG00000206053.8	HN1L	1.36001809368549	1.16287491707904e-14	4.49169246380241e-12
ENSG00000096696.9	DSP	3.1371869220175	1.63394906223383e-14	6.12562697698925e-12
ENSG00000185275.6	CD24P4	3.41230979250026	2.19046219770949e-14	8.09296417481276e-12
ENSG00000169562.9	GJB1	3.81135977850723	2.32957457470114e-14	8.48397780469375e-12
ENSG00000183048.7	SLC25A10	2.65130354494011	2.4705730318928e-14	8.8707490566258e-12
ENSG00000151715.3	TMEM45B	1.8892933651411	3.39329744358591e-14	1.18500454423747e-11
ENSG00000118785.9	SPP1	3.89261926440976	3.71160413929096e-14	1.27864762598574e-11
ENSG00000196159.7	FAT4	-1.50487037132717	4.42949122280531e-14	1.50561359657301e-11
ENSG00000006625.13	GGCT	1.5842750159422	6.86350081502705e-14	2.30225297733532e-11
ENSG00000115896.11	PLCL1	-1.75627317825433	7.62229871663592e-14	2.52357482056103e-11
ENSG00000088325.11	TPX2	2.91767123568769	8.85493361522202e-14	2.8940874699084e-11
ENSG00000157399.10	ARSE	4.16276510251982	1.31667738180086e-13	4.19575706178116e-11
ENSG00000173517.6	PEAK1	-1.24617014735694	1.31153800256001e-13	4.19575706178116e-11
ENSG00000136404.11	TM6SF1	-1.42056307296779	1.36496409546497e-13	4.26811419229853e-11
ENSG00000185532.10	PRKG1	-1.6694677404254	1.37286848848107e-13	4.26811419229853e-11
ENSG00000148516.17	ZEB1	-1.33585327192333	1.47619082278079e-13	4.53404007772899e-11
ENSG00000073712.9	FERMT2	-1.27226738552092	1.64236973219051e-13	4.984396616992e-11
ENSG00000071967.7	CYBRD1	-1.61879269146566	2.28198921519865e-13	6.76450593756504e-11
ENSG00000167601.7	AXL	-1.09170962180648	2.36487345017329e-13	6.92962285807673e-11
ENSG00000149269.5	PAK1	1.28938429889327	2.47570956469811e-13	7.17196181055101e-11
ENSG00000183010.12	PYCR1	4.19766669732095	2.59595765727462e-13	7.38424015822143e-11
ENSG00000070731.5	ST6GALNAC2	-1.34463040314691	2.7565158137461e-13	7.722182158223e-11
ENSG00000162769.8	FLVCR1	1.17167744370033	2.8377096684823e-13	7.86323180202384e-11
ENSG00000197381.11	ADARB1	-1.89913082900439	3.09596825160121e-13	8.48661490731931e-11
ENSG00000101104.8	PABPC1L	1.758443049954	3.34577384799212e-13	9.07380986243224e-11
ENSG00000171004.13	HS6ST2	4.27137432578115	3.52501248041646e-13	9.36074407950591e-11
ENSG00000066279.12	ASPM	2.80284527454411	3.69509903833808e-13	9.71125358601573e-11
ENSG00000130294.10	KIF1A	4.99025363300608	3.97380694793914e-13	1.02327535882639e-10
ENSG00000270141.2	TERC	2.36474165826014	4.09123980909855e-13	1.04297976453349e-10
ENSG00000076604.10	TRAF4	1.76240262904992	5.14761949430582e-13	1.29928974028058e-10
ENSG00000196876.9	SCN8A	2.60579413464243	6.39898977377393e-13	1.5911053799139e-10
ENSG00000198901.9	PRC1	1.58538485607517	6.42858251799048e-13	1.5911053799139e-10
ENSG00000122952.12	ZWINT	2.59468236868017	8.49391166100478e-13	2.06236348537748e-10
ENSG00000162545.5	CAMK2N1	-1.51414637607832	8.49441674046348e-13	2.06236348537748e-10
ENSG00000162415.6	ZSWIM5	1.18280095883562	8.61346264531138e-13	2.07153776619739e-10
ENSG00000243364.3	EFNA4	2.67558533424764	8.96100479611843e-13	2.13498032960231e-10
ENSG00000069535.12	MAOB	-1.6641748320087	1.12387987565777e-12	2.62970559388952e-10
ENSG00000170417.10	TMEM182	1.95466832191086	1.12437888727869e-12	2.62970559388952e-10
ENSG00000124212.5	PTGIS	-1.26498521344905	1.15565667035658e-12	2.67828686340002e-10
ENSG00000111602.7	TIMELESS	1.74710261444379	1.29240495196119e-12	2.9682233730042e-10
ENSG00000072163.14	LIMS2	-2.49263627591929	1.3048164894799e-12	2.96997203270635e-10
ENSG00000100154.10	TTC28	-1.11927074829962	1.37575883532637e-12	3.07651052534871e-10
ENSG00000141140.12	MYO19	1.01841264260959	1.37059564457464e-12	3.07651052534871e-10
ENSG00000003147.13	ICA1	1.49901449406627	1.69230729001069e-12	3.68734955078995e-10
ENSG00000204060.4	FOXO6	2.17980397663452	1.73916684587073e-12	3.75733732218496e-10
ENSG00000170312.11	CDK1	2.6279250387852	1.83824073043675e-12	3.93800596143059e-10
ENSG00000183775.6	KCTD16	-2.05954231945076	1.9131946071677e-12	4.06442251004385e-10
ENSG00000165410.10	CFL2	-1.17537227482564	1.96393054766945e-12	4.137725739813e-10
ENSG00000115306.11	SPTBN1	-1.60711133267712	2.07822434932397e-12	4.30733116563545e-10
ENSG00000115290.5	GRB14	3.05648082832601	2.26852747280518e-12	4.62652566913781e-10
ENSG00000197256.6	KANK2	-1.50184594565962	2.3332821586746e-12	4.72082238659457e-10
ENSG00000017373.11	SRCIN1	2.65674035959509	2.49209654004836e-12	5.00244229098054e-10
ENSG00000169679.10	BUB1	2.38814293522745	2.52036933507573e-12	5.01966995774106e-10
ENSG00000269968.1	RP5-940J5.9	1.25256322723837	2.95391463607234e-12	5.78872158087571e-10
ENSG00000166562.4	SEC11C	2.64817601298512	3.17230954678265e-12	6.12664297546441e-10
ENSG00000049283.13	EPN3	3.41218484269147	3.31801979315271e-12	6.2723764246818e-10
ENSG00000128591.11	FLNC	-1.91631644440436	3.28356894468453e-12	6.2723764246818e-10
ENSG00000198853.7	RUSC2	-1.13512216686578	3.32158167862567e-12	6.2723764246818e-10
ENSG00000166689.10	PLEKHA7	1.17379590791736	3.42997014058925e-12	6.42942858779719e-10
ENSG00000101057.11	MYBL2	2.80543521405178	3.6651368492225e-12	6.82009735016272e-10
ENSG00000225572.1	DOCK4-AS1	-1.84805270006485	4.28891465245179e-12	7.92299284311257e-10
ENSG00000264596.1	RP11-678G15.1	-1.68174410913465	4.68780662672994e-12	8.53616102394475e-10
ENSG00000077943.7	ITGA8	-2.12785101220856	5.6633298595742e-12	1.00961725951136e-09
ENSG00000255103.1	KIAA0754	-1.27598266776913	5.63402360029111e-12	1.00961725951136e-09
ENSG00000198848.8	CES1	-1.6810324886263	5.90680548208041e-12	1.0457096677408e-09
ENSG00000111490.8	TBC1D30	2.01365552663429	6.40819694471345e-12	1.11893263501082e-09
ENSG00000183844.12	FAM3B	3.28496224899536	8.89568775338099e-12	1.54270590406083e-09
ENSG00000035862.8	TIMP2	-1.41817250045227	1.10100256212682e-11	1.88374888028853e-09
ENSG00000162063.8	CCNF	1.60706026249301	1.12603898911667e-11	1.91374079663676e-09
ENSG00000115828.11	QPCT	2.69302260929365	1.30042193337906e-11	2.19547393030678e-09
ENSG00000233429.5	HOTAIRM1	-1.8263216807118	1.4004024995849e-11	2.3487145343367e-09
ENSG00000101003.8	GINS1	2.45739818751432	1.45924987881053e-11	2.43141550068737e-09
ENSG00000126785.8	RHOJ	-1.79429244438297	1.49160960768902e-11	2.46919504732573e-09
ENSG00000145569.5	FAM105A	-1.04204224797798	1.56123521133578e-11	2.56777866081181e-09
ENSG00000151012.9	SLC7A11	4.17223754960131	1.6529992361332e-11	2.70127625171433e-09
ENSG00000152779.12	SLC16A12	-2.52778229927976	1.69131556879148e-11	2.72890555665831e-09
ENSG00000178726.6	THBD	-1.72378986790717	1.75219630920196e-11	2.80935474908714e-09
ENSG00000143061.13	IGSF3	1.6019666541026	1.85250313653476e-11	2.95161640373003e-09
ENSG00000114698.10	PLSCR4	-1.18499793691681	2.01472777930563e-11	3.19015250172910e-09
ENSG00000134690.6	CDCA8	2.25771980785569	2.12159877411571e-11	3.33863688571183e-09
ENSG00000143621.12	ILF2	1.32178689663277	2.23247950012616e-11	3.47028048150708e-09
ENSG00000120318.11	ARAP3	-1.43855255365793	2.24714497445174e-11	3.47190708083019e-09
ENSG00000082458.7	DLG3	1.18327819181239	2.40279688939009e-11	3.69003018682058e-09
ENSG00000140263.9	SORD	2.34667623903359	2.56459635668808e-11	3.91492544437421e-09
ENSG00000167291.11	TBC1D16	1.51349574841274	3.1726582320701e-11	4.81163942839704e-09
ENSG00000170373.4	CST1	4.12381468077558	3.1897660667599e-11	4.81163942839704e-09
ENSG00000109084.9	TMEM97	1.79099362930126	3.34599800154063e-11	4.98827643586406e-09
ENSG00000171444.13	MCC	-1.27530264210051	3.49457398762331e-11	5.17948689921402e-09
ENSG00000184500.10	PROS1	-1.3981414235128	3.63176014896818e-11	5.35170297558646e-09
ENSG00000248445.1	CTB-118N6.3	-1.84213738030394	3.83885641512215e-11	5.56045264719938e-09
ENSG00000124615.13	MOCS1	-1.264255126169	4.13315933753577e-11	5.95291700518641e-09
ENSG00000123485.7	HJURP	2.37365559010462	4.31759396485135e-11	6.18186911126252e-09
ENSG00000166086.8	JAM3	-1.50835726581176	4.34062123295019e-11	6.18186911126252e-09
ENSG00000094804.5	CDC6	2.85172849240105	4.5804464040787e-11	6.48718445439879e-09
ENSG00000173660.7	UQCRH	1.19324145880464	4.79990336678575e-11	6.76043848229112e-09
ENSG00000213659.4	RSU1P3	-1.80428098879607	4.95932191502861e-11	6.9465930538365e-09
ENSG00000140945.11	CDH13	-1.90755426369333	5.03551437088064e-11	7.01477419982843e-09
ENSG00000068615.12	REEP1	-1.79928722935164	5.3331165699634e-11	7.38897503902593e-09
ENSG00000173269.9	MMRN2	-1.83754086481039	5.43639268980072e-11	7.41651057527998e-09
ENSG00000234380.1	AP000330.8	3.03893021063076	5.43716526467667e-11	7.41651057527998e-09
ENSG00000258498.2	DIO3OS	-2.28158903829819	5.44026782872693e-11	7.41651057527998e-09
ENSG00000154263.13	ABCA10	-2.23754233598586	5.92087041905696e-11	8.02876327622442e-09
ENSG00000111859.12	NEDD9	-1.08249215208598	6.28979216799675e-11	8.48389797559476e-09
ENSG00000106665.11	CLIP2	-1.32462161019664	6.58130976059922e-11	8.83038577510294e-09
ENSG00000154262.8	ABCA6	-2.32423673559684	6.97228931160945e-11	9.30599850370993e-09
ENSG00000103257.4	SLC7A5	3.34930120215856	7.21171561796672e-11	9.575430533793e-09
ENSG00000243244.1	STON1	-1.56095183609387	7.33879440572382e-11	9.69367283860711e-09
ENSG00000136261.10	BZW2	1.91185968860694	7.54325829982457e-11	9.91238576481586e-09
ENSG00000150556.12	LYPD6B	2.82210089076285	8.13003306899241e-11	1.06286632321961e-08
ENSG00000117139.12	KDM5B	1.32063546629007	8.53329689419079e-11	1.10426059758176e-08
ENSG00000122863.5	CHST3	-1.89010550993674	8.51895103841134e-11	1.10426059758176e-08
ENSG00000142945.8	KIF2C	3.17432006484674	8.67154806199013e-11	1.11648371082987e-08
ENSG00000197576.9	HOXA4	-2.45696325148823	8.72427174561654e-11	1.11762743523117e-08
ENSG00000159166.9	LAD1	2.25666761834778	8.97200729313844e-11	1.14361690961989e-08
ENSG00000156535.9	CD109	-1.67828877391524	9.3679078713582e-11	1.18813967843052e-08
ENSG00000012171.13	SEMA3B	-1.83991595818685	1.00623078564359e-10	1.26363750829617e-08
ENSG00000178409.9	BEND3	2.07470766275388	1.16640864828049e-10	1.45761057208895e-08
ENSG00000170608.2	FOXA3	5.46190520058625	1.17531552422553e-10	1.46157651995519e-08
ENSG00000214140.6	PRCD	-1.92710745650122	1.23526582693585e-10	1.52867144301338e-08
ENSG00000174099.6	MSRB3	-1.8304306157089	1.27460311913208e-10	1.56218544788625e-08
ENSG00000117724.8	CENPF	2.67783880955534	1.38605960007589e-10	1.68261035165403e-08
ENSG00000059573.4	ALDH18A1	1.93649599720184	1.39773678226757e-10	1.68874425546669e-08
ENSG00000152990.9	GPR125	1.57050367223542	1.46570118112252e-10	1.76250567029982e-08
ENSG00000071205.7	ARHGAP10	-1.15718885661319	1.65920525885227e-10	1.97654764784677e-08
ENSG00000067798.9	NAV3	-1.57212557371088	1.7074771330338e-10	2.02459137453166e-08
ENSG00000131747.10	TOP2A	3.24737804089417	1.71767565633644e-10	2.02725488458263e-08
ENSG00000153885.10	KCTD15	-1.2879522801806	1.73183945906774e-10	2.03455222718958e-08
ENSG00000164330.12	EBF1	-1.42532314341984	1.82895488825713e-10	2.13878655808895e-08
ENSG00000182054.5	IDH2	1.46975910644416	1.93245737508978e-10	2.24950392069241e-08
ENSG00000089472.12	HEPH	-1.32119702376652	1.94642213978592e-10	2.25546089134374e-08
ENSG00000108272.9	DHRS11	1.46683857447543	2.30275619881371e-10	2.64433170163774e-08
ENSG00000240809.1	RP11-550F7.1	-2.29109818302357	2.7840142395128e-10	3.16843191999552e-08
ENSG00000138185.12	ENTPD1	-1.05865265266482	3.01441475230031e-10	3.41539890135075e-08
ENSG00000182481.4	KPNA2	2.41853546247571	3.09292091590125e-10	3.48884216411817e-08
ENSG00000076555.11	ACACB	-1.81697936414273	3.66912245792297e-10	4.0845824812153e-08
ENSG00000109685.13	WHSC1	1.03571253869153	3.63876306778791e-10	4.0845824812153e-08
ENSG00000188959.9	C9orf152	1.18544030490116	3.65658970296654e-10	4.0845824812153e-08
ENSG00000152952.7	PLOD2	1.97544892097244	3.75152605325127e-10	4.15815885545803e-08
ENSG00000177054.9	ZDHHC13	1.26376936063232	3.91139136143022e-10	4.31658441458617e-08
ENSG00000147027.3	TMEM47	-1.72782843790143	4.12079012342757e-10	4.52807338864393e-08
ENSG00000173068.13	BNC2	-1.75460302687514	4.44882625156658e-10	4.86755054211102e-08
ENSG00000251322.3	SHANK3	-2.20754434484333	4.97027931379542e-10	5.41484318575156e-08
ENSG00000154864.7	PIEZO2	-1.55835846757229	5.32168694151494e-10	5.77301128510811e-08
ENSG00000185565.7	LSAMP	-1.47336162931888	5.58297844001514e-10	6.03079954963161e-08
ENSG00000179299.12	NSUN7	1.06112649065627	6.19332696645889e-10	6.66187697704374e-08
ENSG00000214796.4	RP11-480I12.5	3.00552274882393	6.60535746069026e-10	7.0162657393907e-08
ENSG00000183856.6	IQGAP3	2.40799319546946	6.92588723202352e-10	7.32620926165874e-08
ENSG00000253910.1	PCDHGB2	-1.54497513966367	7.29488621879109e-10	7.68465018081162e-08
ENSG00000155066.11	PROM2	2.85059692753424	7.63802419688443e-10	8.01301032309362e-08
ENSG00000172935.8	MRGPRF	-1.65056287707481	7.89841855090915e-10	8.25222885730848e-08
ENSG00000183580.8	FBXL7	-1.69008640826573	7.98054313989141e-10	8.30399943939803e-08
ENSG00000180198.11	RCC1	1.61927837432871	8.24222123334995e-10	8.50683991505224e-08
ENSG00000135100.13	HNF1A	2.90520933460372	8.36187971498108e-10	8.59554030540374e-08
ENSG00000169744.8	LDB2	-2.16919033572127	8.89546682424524e-10	9.10731468877445e-08
ENSG00000196569.7	LAMA2	-1.23816722280602	9.50568340405528e-10	9.69313548078325e-08
ENSG00000198857.3	HSD3BP5	-2.06111636503448	1.06543424677223e-09	1.08211614553643e-07
ENSG00000130762.10	ARHGEF16	1.51532645464657	1.10797245347367e-09	1.11642457535195e-07
ENSG00000254254.1	RP11-17A4.2	-2.99704816541997	1.10586068996709e-09	1.11642457535195e-07
ENSG00000140682.14	TGFB1I1	-1.33319602215362	1.1474133140398e-09	1.14719314492367e-07
ENSG00000157570.7	TSPAN18	-1.92146565292408	1.14750814716014e-09	1.14719314492367e-07
ENSG00000103647.8	CORO2B	-1.91031688428491	1.15947082990003e-09	1.15462460416568e-07
ENSG00000204301.5	NOTCH4	-2.30029318797936	1.18979501935432e-09	1.18021184546303e-07
ENSG00000182253.10	SYNM	-1.88477090859661	1.23329077488355e-09	1.21861557070179e-07
ENSG00000175063.12	UBE2C	3.55525624696417	1.34955728387155e-09	1.32834995512499e-07
ENSG00000109107.9	ALDOC	2.03910103238251	1.37285318788487e-09	1.34541166977254e-07
ENSG00000168672.3	FAM84B	1.275779641501	1.46495172003808e-09	1.42542038927216e-07
ENSG00000129946.6	SHC2	-2.09559029909815	1.65858476041993e-09	1.60769206453937e-07
ENSG00000171132.9	PRKCE	-1.36600405961884	1.71033945377212e-09	1.65157892784139e-07
ENSG00000112964.9	GHR	-2.29140475415083	1.75846683926145e-09	1.68528553132677e-07
ENSG00000176697.14	BDNF	-1.44807290894244	1.75399595275145e-09	1.68528553132677e-07
ENSG00000165238.12	WNK2	2.95330847956858	1.88437683059017e-09	1.79247830381474e-07
ENSG00000173706.8	HEG1	-1.85199036647363	2.04301800467587e-09	1.93615828971011e-07
ENSG00000143443.9	C1orf56	1.2177732726207	2.0713709506494e-09	1.95575776462612e-07
ENSG00000085552.12	IGSF9	3.30444884996667	2.11048289660328e-09	1.98533359716263e-07
ENSG00000111110.7	PPM1H	1.95471405748828	2.26070199218889e-09	2.11882631937027e-07
ENSG00000101049.10	SGK2	2.18872896815403	2.30503727977021e-09	2.15246576458542e-07
ENSG00000112137.12	PHACTR1	-1.28899267041981	2.37161134512316e-09	2.20655065770893e-07
ENSG00000080573.6	COL5A3	-1.77139407124627	2.58163641973756e-09	2.37594430499529e-07
ENSG00000127603.19	MACF1	-1.51039473054385	2.58120974305232e-09	2.37594430499529e-07
ENSG00000154258.12	ABCA9	-2.3406882485889	2.64371154526168e-09	2.41563220155398e-07
ENSG00000076382.12	SPAG5	2.60751449373487	2.71447453605738e-09	2.46184603107869e-07
ENSG00000088386.11	SLC15A1	3.60860625686148	2.7232596428988e-09	2.46184603107869e-07
ENSG00000119888.6	EPCAM	2.62760799264215	2.71737386230392e-09	2.46184603107869e-07
ENSG00000167210.12	LOXHD1	-1.94385869196672	2.78336194391417e-09	2.50728784580226e-07
ENSG00000074800.9	ENO1	1.63215120953666	2.79614315832215e-09	2.50993230757417e-07
ENSG00000170624.9	SGCD	-1.74005264314352	2.83205306483512e-09	2.53324662392427e-07
ENSG00000011426.6	ANLN	2.35462452846847	2.89101857455496e-09	2.57694882941013e-07
ENSG00000140832.5	MARVELD3	1.70931370614654	2.91772277400091e-09	2.59169012813956e-07
ENSG00000179133.7	C10orf67	-2.87929737680571	2.99004316515606e-09	2.64670730587928e-07
ENSG00000158186.8	MRAS	-1.21499518078613	3.01909658611084e-09	2.66317748338144e-07
ENSG00000259716.1	RP5-977B1.11	-2.06817976654572	3.11261917249473e-09	2.73620691601407e-07
ENSG00000237887.1	AC092839.1	-1.9609666965956	3.46247756432643e-09	3.02290892285526e-07
ENSG00000129354.7	AP1M2	1.50778360035797	3.67051697794917e-09	3.17194879046977e-07
ENSG00000131018.18	SYNE1	-1.31656662187991	3.79669872766987e-09	3.24796109612376e-07
ENSG00000115616.2	SLC9A2	3.48271091807417	4.40580390731122e-09	3.75642672271187e-07
ENSG00000089685.10	BIRC5	3.06319652471722	4.54922744472289e-09	3.86578184161069e-07
ENSG00000091127.9	PUS7	1.28473109060496	4.78977052395869e-09	4.05666511519199e-07
ENSG00000088756.8	ARHGAP28	-1.29634352800894	4.9870256062101e-09	4.20974317149384e-07
ENSG00000258947.2	TUBB3	3.94153775103975	5.13448409103707e-09	4.31991428821149e-07
ENSG00000126218.7	F10	-2.11753570856416	5.46699137143747e-09	4.58453983658077e-07
ENSG00000143578.11	CREB3L4	1.31504796932858	5.53773729351188e-09	4.62424539717634e-07
ENSG00000168772.9	CXXC4	2.36730152192816	5.8953390453923e-09	4.87954150273331e-07
ENSG00000183248.7	CTD-3193O13.9	2.16585273706522	5.94236453118317e-09	4.88908171811785e-07
ENSG00000094975.9	SUCO	1.1169374989533	6.15729211091193e-09	5.03102076229096e-07
ENSG00000128050.4	PAICS	1.86165882198044	6.27786017310079e-09	5.11314662596992e-07
ENSG00000178033.5	FAM26E	-1.40017926275169	6.4151336376266e-09	5.20831216000047e-07
ENSG00000106034.13	CPED1	-1.65092932052885	6.55812804027517e-09	5.3057875543558e-07
ENSG00000115507.5	OTX1	3.63314820848803	6.59763329043576e-09	5.3057875543558e-07
ENSG00000068001.9	HYAL2	-1.46125729229809	6.82727616088785e-09	5.47319972231176e-07
ENSG00000099250.13	NRP1	-1.28233819180493	7.01658224868075e-09	5.6073269989222e-07
ENSG00000163637.7	PRICKLE2	-1.17284464973466	7.12246654119686e-09	5.67415748546036e-07
ENSG00000143842.10	SOX13	-1.02090346059188	7.23329449106667e-09	5.74449770905803e-07
ENSG00000163072.10	NOSTRIN	-1.54073984229047	7.54073535893006e-09	5.97006107159019e-07
ENSG00000262292.2	RP11-160E2.11	-1.38872842416516	7.61487650936682e-09	6.01009432982317e-07
ENSG00000083307.6	GRHL2	1.73246114220861	8.24029627848627e-09	6.48363805640279e-07
ENSG00000107742.8	SPOCK2	-1.94176721927144	8.62768528452505e-09	6.73925702609549e-07
ENSG00000135451.8	TROAP	3.00767073150222	8.60164317763322e-09	6.73925702609549e-07
ENSG00000155189.7	AGPAT5	1.40824687416647	8.64447906301033e-09	6.73925702609549e-07
ENSG00000164638.6	SLC29A4	3.79440974663946	9.23755525688658e-09	7.13615139890332e-07
ENSG00000039068.14	CDH1	1.96748524003729	9.58762394991773e-09	7.36196678780882e-07
ENSG00000158445.7	KCNB1	-2.36869318878	9.57863639345313e-09	7.36196678780882e-07
ENSG00000029993.10	HMGB3	3.47687451784535	9.89771094106973e-09	7.57724759821894e-07
ENSG00000135069.9	PSAT1	2.44788505228952	9.98537941856304e-09	7.62147537477328e-07
ENSG00000090776.5	EFNB1	-1.62553519408581	1.16542857372951e-08	8.84234244943051e-07
ENSG00000160111.8	CPAMD8	-1.98023694770049	1.17209845570867e-08	8.86655962355521e-07
ENSG00000256443.1	RP11-794G24.1	2.72992903165996	1.19724258040198e-08	9.0299719237242e-07
ENSG00000070193.4	FGF10	-2.54932398214659	1.34709348491105e-08	1.01004277090698e-06
ENSG00000132196.9	HSD17B7	1.21638448646259	1.36865545771288e-08	1.02320039834236e-06
ENSG00000071991.4	CDH19	-2.55370541686937	1.37496992532603e-08	1.0249154475537e-06
ENSG00000143179.8	UCK2	1.65349493821895	1.47288584041387e-08	1.08835590520785e-06
ENSG00000168903.8	BTNL3	-3.67625803552213	1.47155483130009e-08	1.08835590520785e-06
ENSG00000164749.7	HNF4G	4.00176987285278	1.48496991978054e-08	1.09411381979669e-06
ENSG00000109686.12	SH3D19	-1.3466882289144	1.51216170099553e-08	1.10774535182411e-06
ENSG00000152270.4	PDE3B	-1.52937387668527	1.51117667630027e-08	1.10774535182411e-06
ENSG00000213949.4	ITGA1	-1.29480308474745	1.54036895800352e-08	1.12517552568435e-06
ENSG00000150636.11	CCDC102B	-1.74259383345784	1.55552015855828e-08	1.13299644006075e-06
ENSG00000103710.6	RASL12	-1.74634385782393	1.6343543756518e-08	1.1836532982526e-06
ENSG00000110841.9	PPFIBP1	-1.29805420143045	1.63306337151443e-08	1.1836532982526e-06
ENSG00000031081.6	ARHGAP31	-1.797437557124	1.74890895553664e-08	1.2594614690253e-06
ENSG00000065361.10	ERBB3	1.81509222542803	1.76131093989658e-08	1.26070108692691e-06
ENSG00000128512.15	DOCK4	-1.72275218297344	1.76385249319326e-08	1.26070108692691e-06
ENSG00000171848.9	RRM2	2.58326730976566	1.76546615946694e-08	1.26070108692691e-06
ENSG00000108582.7	CPD	1.23075557448125	1.80319174491496e-08	1.2782772493471e-06
ENSG00000112902.7	SEMA5A	-1.88651879424725	1.80512222870967e-08	1.2782772493471e-06
ENSG00000254245.1	PCDHGA3	-2.05904807256243	1.97172373816119e-08	1.39238651681283e-06
ENSG00000107719.8	PALD1	-1.71123728418811	2.03202537362245e-08	1.43100615607064e-06
ENSG00000166483.6	WEE1	1.1114619193602	2.09057620387175e-08	1.46818344807996e-06
ENSG00000168785.3	TSPAN5	1.49755417161426	2.12393050341487e-08	1.48720766770819e-06
ENSG00000183801.3	OLFML1	-1.46652742491391	2.12933275296548e-08	1.48720766770819e-06
ENSG00000075218.14	GTSE1	2.41176625124431	2.16521024156301e-08	1.50813400787339e-06
ENSG00000159214.8	CCDC24	1.29096790994674	2.17425966793995e-08	1.51031067342761e-06
ENSG00000142632.12	ARHGEF19	2.57592085924627	2.21165868715939e-08	1.5321145356455e-06
ENSG00000080493.9	SLC4A4	1.6803081197417	2.2487620252147e-08	1.55359594332787e-06
ENSG00000137834.10	SMAD6	-1.7447796979285	2.48779670833003e-08	1.71409193203939e-06
ENSG00000254726.2	MEX3A	3.57228347529889	2.55448286142207e-08	1.75529465192002e-06
ENSG00000120075.5	HOXB5	-1.82402893545973	2.62642108290906e-08	1.79504966934587e-06
ENSG00000170927.10	PKHD1	3.7184146205775	2.67256174073776e-08	1.82170097477614e-06
ENSG00000080986.8	NDC80	3.03795255229571	2.71821965585175e-08	1.83807887762941e-06
ENSG00000178343.4	SHISA3	-1.85829576055155	2.71053470195242e-08	1.83807887762941e-06
ENSG00000235865.2	GSN-AS1	-1.09500200460364	2.71190232360776e-08	1.83807887762941e-06
ENSG00000183941.8	HIST2H4A	1.58611754224031	2.77152313291275e-08	1.86916505892446e-06
ENSG00000166123.9	GPT2	3.45220853699608	2.85572411521541e-08	1.92087004931891e-06
ENSG00000170271.6	FAXDC2	-1.48804715736077	2.87391145029558e-08	1.92801643690487e-06
ENSG00000044574.7	HSPA5	1.3244319570563	2.90669117140585e-08	1.93979785425784e-06
ENSG00000075391.12	RASAL2	-1.06087339344587	2.90404306647857e-08	1.93979785425784e-06
ENSG00000101311.11	FERMT1	3.29205580807346	2.9447105975952e-08	1.96003935416434e-06
ENSG00000169085.7	C8orf46	-2.27246115131337	2.97786592698861e-08	1.97694625199793e-06
ENSG00000116678.14	LEPR	-1.51228519492803	3.15432262878019e-08	2.08865316299983e-06
ENSG00000143850.8	PLEKHA6	1.54613955993281	3.18996236652104e-08	2.10678006760935e-06
ENSG00000131016.12	AKAP12	-1.35208053389782	3.27829821841388e-08	2.15317307447212e-06
ENSG00000148841.11	ITPRIP	-1.44225122031769	3.28554633024616e-08	2.15317307447212e-06
ENSG00000143228.8	NUF2	2.64081606810987	3.36280861581684e-08	2.19776212237219e-06
ENSG00000183722.7	LHFP	-1.79907553862456	3.37082724609708e-08	2.19776212237219e-06
ENSG00000099953.5	MMP11	3.82045433432361	3.38733082975007e-08	2.20288838884741e-06
ENSG00000163293.7	NIPAL1	3.02065443440798	3.53753129429196e-08	2.29471463830496e-06
ENSG00000069869.11	NEDD4	-1.02424713336309	3.59793982824506e-08	2.32797665079826e-06
ENSG00000236426.3	RP11-79M19.2	-2.03137254461572	3.64182186339573e-08	2.35040417122905e-06
ENSG00000077942.13	FBLN1	-1.44816394678466	3.84078973273603e-08	2.47255688526868e-06
ENSG00000180447.5	GAS1	-2.25660469847829	4.1243986933175e-08	2.6484457402706e-06
ENSG00000020181.13	GPR124	-1.28336377147522	4.17326558319306e-08	2.65972648780852e-06
ENSG00000165905.12	GYLTL1B	3.47111622155878	4.16486544898249e-08	2.65972648780852e-06
ENSG00000266964.1	FXYD1	-1.79752110724029	4.28823764890217e-08	2.72618559559758e-06
ENSG00000145050.11	MANF	1.60469664154935	4.35572358920422e-08	2.76220053382047e-06
ENSG00000161544.5	CYGB	-1.22346819775754	4.37242649087254e-08	2.76591237051647e-06
ENSG00000147251.11	DOCK11	-1.08967095145963	4.47145182762854e-08	2.82155251093402e-06
ENSG00000165566.11	AMER2	-2.71164834326727	4.57175717849285e-08	2.87063560963838e-06
ENSG00000133026.8	MYH10	-1.70850759449982	4.62439976551191e-08	2.89655585312518e-06
ENSG00000165730.10	STOX1	1.80465201528612	4.63919038677844e-08	2.89869805220938e-06
ENSG00000233117.2	LINC00702	-2.25884365252993	4.94464758302942e-08	3.08200246538311e-06
ENSG00000169994.14	MYO7B	-2.69886376363761	4.96435884152503e-08	3.08674146212189e-06
ENSG00000130826.11	DKC1	1.18937633982192	5.03682087213307e-08	3.12417699497052e-06
ENSG00000184661.9	CDCA2	2.49364964211085	5.24831016036323e-08	3.24745560480922e-06
ENSG00000119411.10	BSPRY	2.08101397395487	5.48331865312453e-08	3.38465478024464e-06
ENSG00000119900.7	OGFRL1	-1.09217085399812	5.78604753533199e-08	3.56289154150286e-06
ENSG00000176971.2	FIBIN	-2.32876523506224	5.88049070334591e-08	3.61232167470837e-06
ENSG00000187486.5	KCNJ11	2.93769279643203	6.06476627425712e-08	3.69878197678557e-06
ENSG00000187800.9	PEAR1	-1.97152344819181	6.46399918537827e-08	3.93216457373105e-06
ENSG00000145675.10	PIK3R1	-1.45954611056705	6.80946300968033e-08	4.12336438256011e-06
ENSG00000100234.11	TIMP3	-2.19607967239711	6.85904922490369e-08	4.14354838603009e-06
ENSG00000206538.3	VGLL3	-2.15469772822364	7.23047620382301e-08	4.35760117881939e-06
ENSG00000172461.6	FUT9	4.49454550403029	7.36360007803582e-08	4.41694721857334e-06
ENSG00000146267.11	FAXC	1.35498864577152	7.44814581166914e-08	4.45521475923952e-06
ENSG00000198873.10	GRK5	-1.97896143169585	7.46234928096056e-08	4.45521475923952e-06
ENSG00000067177.10	PHKA1	1.6809834385468	7.49582293413993e-08	4.46474331915956e-06
ENSG00000137747.10	TMPRSS13	1.98580814294019	7.60871358550708e-08	4.52142040641799e-06
ENSG00000110917.3	MLEC	1.62784991905151	7.73987043396666e-08	4.57801663510701e-06
ENSG00000157510.9	AFAP1L1	-1.82225586747814	7.72969753872189e-08	4.57801663510701e-06
ENSG00000123352.13	SPATS2	1.04709496049058	8.06234880068286e-08	4.75771893462519e-06
ENSG00000138018.13	EPT1	1.29832985378773	8.11946195430115e-08	4.7803566651501e-06
ENSG00000182611.3	HIST1H2AJ	3.49216820332105	8.3248907348574e-08	4.89001012681382e-06
ENSG00000122367.15	LDB3	-2.15395396962587	8.38727583845283e-08	4.91532926321099e-06
ENSG00000161267.7	BDH1	1.54102096125617	8.46729313770408e-08	4.93951267641854e-06
ENSG00000179914.4	ITLN1	-3.98264884388938	8.45708156947332e-08	4.93951267641854e-06
ENSG00000214063.6	TSPAN4	-1.1326698241475	8.55243608421526e-08	4.97779116655022e-06
ENSG00000243319.3	FGF14-IT1	-2.5877391902971	8.60649990982744e-08	4.99784743055196e-06
ENSG00000117020.12	AKT3	-1.24771782470176	8.75676605039379e-08	5.07355083915202e-06
ENSG00000241978.5	AKAP2	-1.88199257201769	8.93071380655949e-08	5.15092052195975e-06
ENSG00000204131.6	NHSL2	-1.50883667622545	9.0263273756962e-08	5.19431520967547e-06
ENSG00000165795.16	NDRG2	-1.34973158706375	9.19573521776549e-08	5.27988463753369e-06
ENSG00000120093.7	HOXB3	-1.42080334590657	9.42960181914766e-08	5.38988428644689e-06
ENSG00000148773.8	MKI67	2.21336881042524	9.68266857861094e-08	5.52167214790905e-06
ENSG00000173421.12	CCDC36	-1.50276641789327	9.70348378873909e-08	5.52167214790905e-06
ENSG00000153902.9	LGI4	-1.75288856338434	9.76728176124761e-08	5.54559719241615e-06
ENSG00000134247.9	PTGFRN	1.83814603816632	9.82698317801996e-08	5.55475126734507e-06
ENSG00000163362.6	C1orf106	1.88776269865295	9.80792643318417e-08	5.55475126734507e-06
ENSG00000109654.10	TRIM2	1.55552214342064	9.97096391379283e-08	5.62366776668851e-06
ENSG00000129514.4	FOXA1	1.74917413706101	1.01148544415233e-07	5.69222923350452e-06
ENSG00000159433.7	STARD9	-1.37235549364275	1.04971144304372e-07	5.8943378452673e-06
ENSG00000236824.1	BCYRN1	1.42463138013145	1.07124858916051e-07	6.00205280955362e-06
ENSG00000147526.15	TACC1	-1.42146349786214	1.07849550357095e-07	6.02940479660836e-06
ENSG00000136002.12	ARHGEF4	-1.75641908929284	1.08564626518104e-07	6.0377437025035e-06
ENSG00000149418.6	ST14	1.69677867226068	1.08709228394034e-07	6.0377437025035e-06
ENSG00000128059.4	PPAT	1.51335407247156	1.09754565123926e-07	6.08255027979187e-06
ENSG00000177103.9	DSCAML1	-2.09249674071065	1.10119311892207e-07	6.08952628648162e-06
ENSG00000250722.1	SEPP1	-1.50188883419877	1.14449896029146e-07	6.31530562656064e-06
ENSG00000076706.10	MCAM	-1.24742156137172	1.16686648689094e-07	6.42482232188139e-06
ENSG00000112319.13	EYA4	-1.98954466033704	1.20208829492881e-07	6.60449071177158e-06
ENSG00000103034.10	NDRG4	-2.22326855385976	1.21603020497328e-07	6.66672215384601e-06
ENSG00000079102.12	RUNX1T1	-2.02371040092365	1.22510823174595e-07	6.68772679912194e-06
ENSG00000134531.5	EMP1	-1.20882715992531	1.22402735941748e-07	6.68772679912194e-06
ENSG00000106809.6	OGN	-1.86198251150548	1.25233822406964e-07	6.82176460389048e-06
ENSG00000153130.13	SCOC	1.28571826185967	1.29027733610063e-07	7.01344139215636e-06
ENSG00000136026.9	CKAP4	1.60615458602377	1.31397502543419e-07	7.11192469711119e-06
ENSG00000111339.6	ART4	-1.29755670914811	1.33617295575557e-07	7.21674939853322e-06
ENSG00000236304.1	AP001189.4	-2.33357116961702	1.39749073188902e-07	7.53197277548559e-06
ENSG00000078269.9	SYNJ2	1.41724307182911	1.43611410408443e-07	7.72380946316972e-06
ENSG00000182168.10	UNC5C	-1.3814451345114	1.47030405096055e-07	7.89104445708151e-06
ENSG00000143590.9	EFNA3	2.17576711050017	1.50089733363579e-07	8.03831422823049e-06
ENSG00000197446.4	CYP2F1	-2.06390269774294	1.51727618188023e-07	8.10899826093767e-06
ENSG00000018625.10	ATP1A2	-2.03345365640411	1.52464807352706e-07	8.1313500708003e-06
ENSG00000124766.4	SOX4	1.32737366598409	1.53010458316628e-07	8.1434146427261e-06
ENSG00000123473.11	STIL	2.34218910618941	1.54698344553712e-07	8.21609353689123e-06
ENSG00000182742.5	HOXB4	-1.55482656610191	1.56246207513488e-07	8.28104899821488e-06
ENSG00000167815.7	PRDX2	1.31721913706106	1.58506439089161e-07	8.38341214045641e-06
ENSG00000090889.10	KIF4A	2.52739618969712	1.63348519895996e-07	8.59372015492083e-06
ENSG00000163686.9	ABHD6	-1.20923375995323	1.63494067984804e-07	8.59372015492083e-06
ENSG00000165810.12	BTNL9	-2.95500194126983	1.62874600222674e-07	8.59372015492083e-06
ENSG00000011465.12	DCN	-1.80557636940894	1.65660002684759e-07	8.6540378041856e-06
ENSG00000150045.7	KLRF1	-2.19882917183612	1.65191125676394e-07	8.6540378041856e-06
ENSG00000242575.1	AC012501.3	4.37954249607799	1.65509183625103e-07	8.6540378041856e-06
ENSG00000162614.14	NEXN	-1.87679757990274	1.66998011650795e-07	8.70609470554951e-06
ENSG00000253485.1	PCDHGA5	-1.46798341320391	1.69775411944476e-07	8.83282566673579e-06
ENSG00000013573.12	DDX11	1.40424680314974	1.72457898203563e-07	8.95411242139192e-06
ENSG00000272620.1	AFAP1-AS1	3.23742326046333	1.7668257179293e-07	9.13624503593746e-06
ENSG00000104332.7	SFRP1	-2.2963176327977	1.80128423559853e-07	9.27886261009332e-06
ENSG00000177469.12	PTRF	-2.03990330660059	1.80168555760256e-07	9.27886261009332e-06
ENSG00000185100.6	ADSSL1	1.59666932873707	1.88817712373745e-07	9.68517090853901e-06
ENSG00000196557.6	CACNA1H	-1.90374781424413	1.88530656830398e-07	9.68517090853901e-06
ENSG00000259807.1	RP11-426C22.4	-1.48514614721389	1.89220608927295e-07	9.68634735619181e-06
ENSG00000236333.3	TRHDE-AS1	-2.81747219618187	1.92005588577561e-07	9.80921536995543e-06
ENSG00000169684.9	CHRNA5	3.98857931124937	1.96057831085844e-07	9.99620457574285e-06
ENSG00000232354.3	VIPR1-AS1	-2.99503574355652	2.02088914461997e-07	1.02626547736647e-05
ENSG00000226688.2	ENTPD1-AS1	-1.0024324454865	2.03680094485465e-07	1.03228959219045e-05
ENSG00000175643.7	RMI2	2.53796812518009	2.05840304328892e-07	1.04116803140009e-05
ENSG00000111640.10	GAPDH	1.36967115086417	2.07176434681508e-07	1.04585125729419e-05
ENSG00000247809.3	NR2F2-AS1	-1.47178968834324	2.10524398746316e-07	1.06060901395041e-05
ENSG00000179855.5	GIPC3	-1.31238163138067	2.11623627130572e-07	1.06199234772435e-05
ENSG00000024526.12	DEPDC1	2.77703193140027	2.16794532154472e-07	1.08580412735048e-05
ENSG00000156970.8	BUB1B	2.88028603924129	2.18633739054783e-07	1.09112030999271e-05
ENSG00000163468.10	CCT3	1.290255989464	2.19139998711909e-07	1.09112030999271e-05
ENSG00000170421.7	KRT8	1.41414640593565	2.19007557146159e-07	1.09112030999271e-05
ENSG00000237697.2	LINC00312	-1.62958897049532	2.24933587325027e-07	1.11778400422552e-05
ENSG00000037280.11	FLT4	-1.83065125569044	2.39359751444558e-07	1.18485400846138e-05
ENSG00000160013.4	PTGIR	-1.80236485312947	2.41252637772391e-07	1.19169813826782e-05
ENSG00000232295.3	RP11-154D6.1	-2.07029293353192	2.41677298664128e-07	1.19169813826782e-05
ENSG00000153944.6	MSI2	1.88684360204184	2.43270376348496e-07	1.19723778074367e-05
ENSG00000197550.3	RP11-460N11.2	2.53737417625381	2.45982670842752e-07	1.2082536084382e-05
ENSG00000196878.8	LAMB3	1.76647264043714	2.52085552237868e-07	1.23584941984615e-05
ENSG00000131941.3	RHPN2	1.52730229096427	2.53790242004198e-07	1.24181854883167e-05
ENSG00000234943.2	AC092839.4	-2.68997349072074	2.58989571502586e-07	1.26483163722518e-05
ENSG00000144354.9	CDCA7	3.22508767188146	2.62924655112758e-07	1.28159430837276e-05
ENSG00000165757.8	KIAA1462	-1.87945521454593	2.64809771913179e-07	1.28831975484402e-05
ENSG00000103089.4	FA2H	2.94288584981293	2.73687356392789e-07	1.32887869631093e-05
ENSG00000168994.9	PXDC1	-1.43399183121305	2.74189069258052e-07	1.32887869631093e-05
ENSG00000196917.4	HCAR1	2.7013047846603	2.84705180430837e-07	1.3772275454883e-05
ENSG00000133424.16	LARGE	1.30422999955224	2.86778960395142e-07	1.3820143737908e-05
ENSG00000267361.1	LOC100421166	-2.37790538964104	2.89968941776731e-07	1.39475060994608e-05
ENSG00000107819.9	SFXN3	-1.11139371055884	2.96900576887239e-07	1.42272300875684e-05
ENSG00000108375.8	RNF43	2.70936196612742	2.96674585677003e-07	1.42272300875684e-05
ENSG00000233237.2	LINC00472	-1.85978616307913	3.04884418275779e-07	1.45823986399708e-05
ENSG00000147576.11	ADHFE1	-1.3986186618215	3.25436201983742e-07	1.55362267737295e-05
ENSG00000168734.9	PKIG	-1.46861215472214	3.26960245346228e-07	1.55772096179673e-05
ENSG00000253288.1	RP11-238K6.1	-1.51876867848425	3.27516744017199e-07	1.55772096179673e-05
ENSG00000160949.12	TONSL	1.28506392644325	3.32930431120129e-07	1.58052057365837e-05
ENSG00000237263.1	MAPK6PS3	-1.33819286749383	3.37750228915257e-07	1.60042129846406e-05
ENSG00000082497.7	SERTAD4	1.30941090783145	3.41734130574526e-07	1.61629465505313e-05
ENSG00000169291.5	SHE	-1.39314749165478	3.50356024717867e-07	1.6509475301539e-05
ENSG00000169255.9	B3GALNT1	-1.22527196036323	3.51427046243954e-07	1.65293905717659e-05
ENSG00000116983.8	HPCAL4	-2.61746099479864	3.55743888606901e-07	1.67016186966035e-05
ENSG00000168329.9	CX3CR1	-1.66114745084235	3.5737223636241e-07	1.67472250396818e-05
ENSG00000240771.2	ARHGEF25	-1.36553194235807	3.67023263624443e-07	1.71679340542714e-05
ENSG00000117650.8	NEK2	2.7151846586462	3.72145902238763e-07	1.73756693878622e-05
ENSG00000165591.6	FAAH2	1.53637868803399	3.73070175821657e-07	1.73869798760905e-05
ENSG00000166803.6	KIAA0101	2.50894287600721	3.7461991869232e-07	1.74273459620863e-05
ENSG00000262319.1	CTC-457L16.2	-1.192991460705	3.75484513886155e-07	1.74357499316935e-05
ENSG00000163145.8	C1QTNF7	-2.22509776789371	3.86821374674205e-07	1.78645603343651e-05
ENSG00000117595.6	IRF6	1.58136678645411	3.89658879838033e-07	1.79306386709584e-05
ENSG00000250280.2	RP11-305O6.3	-1.84059639808102	3.91417038126908e-07	1.79790892846293e-05
ENSG00000090006.13	LTBP4	-1.97536678638763	3.9276389486814e-07	1.79989005559712e-05
ENSG00000156869.8	FRRS1	-1.16083196359968	3.9494973711264e-07	1.80438237423164e-05
ENSG00000253159.1	PCDHGA12	-1.41854922713004	4.00356774938119e-07	1.82581310617128e-05
ENSG00000137393.8	RNF144B	-1.23756273958877	4.05942513021547e-07	1.84798080079612e-05
ENSG00000047648.17	ARHGAP6	-2.25595294015035	4.21866381313901e-07	1.91363694997069e-05
ENSG00000114315.3	HES1	1.29833349515045	4.25122928788667e-07	1.92498380525923e-05
ENSG00000105339.6	DENND3	-1.45847925184578	4.28761210466727e-07	1.93801587560785e-05
ENSG00000245694.4	CRNDE	2.21695172120995	4.35440037779954e-07	1.9647208642698e-05
ENSG00000136114.11	THSD1	-2.00917312068355	4.52275568370587e-07	2.03492755759201e-05
ENSG00000137672.8	TRPC6	-1.94835129987891	4.52596369652325e-07	2.03492755759201e-05
ENSG00000173702.3	MUC13	3.01549618727838	4.59474568121258e-07	2.0585914174192e-05
ENSG00000165304.3	MELK	2.6371874152689	4.6112372063853e-07	2.06235561583124e-05
ENSG00000137507.7	LRRC32	-1.22162441132114	4.66041039832323e-07	2.07895420657343e-05
ENSG00000175707.7	C1orf172	1.89374612213377	4.66466012693681e-07	2.07895420657343e-05
ENSG00000196374.5	HIST1H2BM	2.06338906122854	4.67625582317188e-07	2.0804849860405e-05
ENSG00000149451.13	ADAM33	-2.33682285748318	4.7604318844559e-07	2.11424547091349e-05
ENSG00000102780.12	DGKH	-1.14369245621378	4.78951088048607e-07	2.12346088480402e-05
ENSG00000003249.9	DBNDD1	2.12333385371492	4.80449482380119e-07	2.12508960103885e-05
ENSG00000157456.3	CCNB2	2.25973929488923	4.80985643039036e-07	2.12508960103885e-05
ENSG00000262772.1	RP11-353N14.2	3.36251959166993	4.83439157975149e-07	2.13223433464714e-05
ENSG00000218274.2	RP3-407E4.3	4.27471710604621	4.9579701637584e-07	2.18296258004651e-05
ENSG00000101938.10	CHRDL1	-1.95829272330474	5.52082562365163e-07	2.40535604154942e-05
ENSG00000104738.12	MCM4	1.65948839843116	5.5205716160413e-07	2.40535604154942e-05
ENSG00000171877.15	FRMD5	1.77530085959838	5.52912030890032e-07	2.40535604154942e-05
ENSG00000154556.13	SORBS2	1.30196153279588	5.54509145232068e-07	2.40638275513913e-05
ENSG00000213494.5	CCL14	-2.15981528838667	5.55035915750132e-07	2.40638275513913e-05
ENSG00000147113.12	CXorf36	-1.76449465616054	5.64889040195046e-07	2.44494334493927e-05
ENSG00000184357.3	HIST1H1B	2.89128681792518	5.6960530184185e-07	2.46117762031428e-05
ENSG00000151067.16	CACNA1C	-1.59252257977	5.71493688600371e-07	2.46515881615724e-05
ENSG00000125885.9	MCM8	1.10477971601213	5.85456613526664e-07	2.5211225419992e-05
ENSG00000253731.1	PCDHGA6	-1.4705650655701	5.86883579775357e-07	2.52300558165484e-05
ENSG00000215223.3	CYP51P3	-1.71245265600599	5.96941960016661e-07	2.5619261593779e-05
ENSG00000233110.1	RP11-301L8.2	1.80067987627735	6.04828575465504e-07	2.59141090325077e-05
ENSG00000267107.2	AC011526.1	-2.42664503520855	6.06619218145275e-07	2.5947221020432e-05
ENSG00000068781.16	STON1-GTF2A1L	-2.29402737733725	6.11451155169633e-07	2.61100909526624e-05
ENSG00000004776.7	HSPB6	-2.26677754429375	6.28548728221468e-07	2.67505721678629e-05
ENSG00000203878.7	CHIAP2	-3.57167395505837	6.27554753221326e-07	2.67505721678629e-05
ENSG00000108176.10	DNAJC12	3.52741321893066	6.62179314060361e-07	2.8123003874615e-05
ENSG00000140538.12	NTRK3	-2.44038473500434	6.63002601837509e-07	2.8123003874615e-05
ENSG00000154721.10	JAM2	-2.05920898274164	6.65452814844806e-07	2.81800475229878e-05
ENSG00000227051.4	C14orf132	-1.53955099605999	6.72641635749863e-07	2.83901543380319e-05
ENSG00000253552.3	HOXA-AS2	-1.95204029496448	6.78972160908288e-07	2.86099790050165e-05
ENSG00000188706.8	ZDHHC9	1.85622348959077	6.83408463761522e-07	2.8749392684278e-05
ENSG00000132432.9	SEC61G	1.05829882166354	6.85537024957113e-07	2.87914256626552e-05
ENSG00000147234.6	FRMPD3	2.3917856754111	6.87134057671342e-07	2.88110337700913e-05
ENSG00000125398.5	SOX9	2.89981019271914	7.10687790425948e-07	2.97496943207368e-05
ENSG00000123119.7	NECAB1	-2.31034113353401	7.14780705882425e-07	2.98719746476404e-05
ENSG00000165323.11	FAT3	-2.60629600819483	7.18453782059363e-07	2.99763375876258e-05
ENSG00000103942.8	HOMER2	1.13738120313816	7.34284729945801e-07	3.04546870727905e-05
ENSG00000154783.6	FGD5	-2.06134534603915	7.32192908629846e-07	3.04546870727905e-05
ENSG00000198467.9	TPM2	-1.00784578018956	7.33947976563443e-07	3.04546870727905e-05
ENSG00000186193.7	SAPCD2	2.23664583859363	7.37090325620289e-07	3.0504291673763e-05
ENSG00000173175.10	ADCY5	-1.75597895135011	7.43859864574856e-07	3.07345535293465e-05
ENSG00000150630.2	VEGFC	-1.70898541010957	7.6292132821464e-07	3.14202801618349e-05
ENSG00000138363.10	ATIC	1.04372826130217	7.89755153137044e-07	3.24619629035291e-05
ENSG00000233251.3	AC007743.1	-1.67128912513505	7.90761344804127e-07	3.24619629035291e-05
ENSG00000215208.3	KRT18P60	-2.08918211016194	8.14940316652081e-07	3.34007612418191e-05
ENSG00000159259.7	CHAF1B	1.72883839092604	8.19168060635823e-07	3.35201466609776e-05
ENSG00000117597.13	DIEXF	1.06154175243486	8.31344295160124e-07	3.39638783918542e-05
ENSG00000137285.9	TUBB2B	3.59599975175044	8.4618894184387e-07	3.44598956779965e-05
ENSG00000175087.5	PDIK1L	1.02057103640711	8.45280029075269e-07	3.44598956779965e-05
ENSG00000121068.9	TBX2	-2.06914082071705	8.62286651615497e-07	3.50036203975062e-05
ENSG00000130158.9	DOCK6	-1.14325099617371	8.60941899901238e-07	3.50036203975062e-05
ENSG00000182851.2	GPIHBP1	-2.59933140304258	8.63705653189038e-07	3.50054820616028e-05
ENSG00000158125.5	XDH	2.69884442151302	8.74748105346147e-07	3.53406552291431e-05
ENSG00000184678.8	HIST2H2BE	1.09115623290654	8.74649084560123e-07	3.53406552291431e-05
ENSG00000153993.9	SEMA3D	-1.88706638488445	8.93078456715165e-07	3.59672181627799e-05
ENSG00000205795.4	CYS1	-1.98988334453654	8.95618150198934e-07	3.60126080489297e-05
ENSG00000112378.11	PERP	1.22465430766167	9.69589934383196e-07	3.86819345809559e-05
ENSG00000136869.13	TLR4	-1.39927675553806	9.67231008421113e-07	3.86819345809559e-05
ENSG00000164619.4	BMPER	-2.06791367990955	9.68207025107073e-07	3.86819345809559e-05
ENSG00000174944.4	P2RY14	-1.74227667316183	9.65278205403043e-07	3.86819345809559e-05
ENSG00000161638.6	ITGA5	-1.62270388236791	9.71443919449132e-07	3.86953434976824e-05
ENSG00000166510.9	CCDC68	-1.20541977786945	9.82400320958818e-07	3.90707197850283e-05
ENSG00000185875.8	THNSL1	1.32167780655223	9.8568060978341e-07	3.91401180454961e-05
ENSG00000185269.7	NOTUM	2.27095929063226	9.87912876527378e-07	3.91677495510302e-05
ENSG00000136842.9	TMOD1	-1.8140505214357	9.91517941191358e-07	3.92496380043343e-05
ENSG00000145075.7	CCDC39	-1.1934409074832	1.02024439063258e-06	4.03241709308469e-05
ENSG00000203506.3	RBMS3-AS2	-1.30261733517364	1.02801014096747e-06	4.05682082409965e-05
ENSG00000255471.1	RP11-736K20.5	-1.75541470676103	1.02966151732251e-06	4.0570573510205e-05
ENSG00000182004.8	SNRPE	1.33635644672992	1.05063025646153e-06	4.13328968024285e-05
ENSG00000133687.11	TMTC1	-1.6390480313761	1.06785684558027e-06	4.18813454836582e-05
ENSG00000173281.4	PPP1R3B	1.90963893449065	1.07434593209851e-06	4.20711226528221e-05
ENSG00000077063.6	CTTNBP2	-1.65458230308598	1.08536757423661e-06	4.24375392178127e-05
ENSG00000171817.12	ZNF540	-1.43429479575812	1.10725667755998e-06	4.32270972144512e-05
ENSG00000110400.6	PVRL1	2.01457427244987	1.15813952567658e-06	4.4938281473475e-05
ENSG00000268869.1	ESPNP	4.26645943649806	1.15703750324707e-06	4.4938281473475e-05
ENSG00000115339.9	GALNT3	1.17389430413948	1.17682137916861e-06	4.55937802722575e-05
ENSG00000138039.10	LHCGR	-2.10976668520106	1.18052690252946e-06	4.56679397969401e-05
ENSG00000240764.2	PCDHGC5	-1.35833775439815	1.20401756181325e-06	4.65060904595532e-05
ENSG00000146918.15	NCAPG2	1.34568908351583	1.22189325811254e-06	4.71251510273266e-05
ENSG00000263680.2	RP11-57A1.1	3.98375889660543	1.23844239505504e-06	4.76912567630485e-05
ENSG00000100034.9	PPM1F	-1.30809615467305	1.25338341830821e-06	4.81938212412235e-05
ENSG00000162104.5	ADCY9	-1.00221171660062	1.26449444331421e-06	4.85478265713993e-05
ENSG00000150681.5	RGS18	-1.88696734891668	1.27568317936414e-06	4.89037463030527e-05
ENSG00000218048.2	RP3-407E4.4	4.26958457073195	1.29587484915862e-06	4.96032095039051e-05
ENSG00000117600.8	LPPR4	-1.20146459615112	1.30339160915017e-06	4.97415603174632e-05
ENSG00000249784.1	SCARNA22	2.28998559369519	1.3018845381783e-06	4.97415603174632e-05
ENSG00000184825.4	HIST1H2AH	2.82492476851651	1.32889006898736e-06	5.04879203110206e-05
ENSG00000215845.6	TSTD1	1.10203715086537	1.32771888153312e-06	5.04879203110206e-05
ENSG00000065534.14	MYLK	-1.65874736095689	1.34298495652663e-06	5.09474932987105e-05
ENSG00000171759.4	PAH	4.01014160516511	1.35403555934932e-06	5.12683553755893e-05
ENSG00000264527.1	WI2-1959D15.1	-1.8936371008454	1.35546508936364e-06	5.12683553755893e-05
ENSG00000120156.16	TEK	-2.48347550409791	1.3601661020911e-06	5.13699473194198e-05
ENSG00000114019.10	AMOTL2	-1.22694465946339	1.40173401133606e-06	5.27834640339591e-05
ENSG00000172159.11	FRMD3	-1.58917473586531	1.40380760551058e-06	5.27835800697362e-05
ENSG00000258754.3	CTD-3049M7.1	3.68305962809205	1.40861222348215e-06	5.28862318309727e-05
ENSG00000141934.5	PPAP2C	3.0042328830506	1.46151885762462e-06	5.47114540931343e-05
ENSG00000240184.2	PCDHGC3	-1.80404637478178	1.47700373027204e-06	5.52100529264298e-05
ENSG00000226237.1	RP11-276H19.1	-2.71676305743758	1.48195558688155e-06	5.53140465247018e-05
ENSG00000151718.11	WWC2	-1.21818821205898	1.48625622888086e-06	5.53934649749413e-05
ENSG00000011201.6	KAL1	-1.95428023087988	1.49785815753204e-06	5.57443766568823e-05
ENSG00000150990.3	DHX37	1.03120471322839	1.50215380979309e-06	5.58227508353576e-05
ENSG00000115963.9	RND3	-1.2160104624484	1.51973405260787e-06	5.63938576464809e-05
ENSG00000164142.11	FAM160A1	1.30686911712187	1.56618985578646e-06	5.79454153754454e-05
ENSG00000184270.3	HIST2H2AB	1.59346981750013	1.58327201033698e-06	5.8327100230521e-05
ENSG00000117399.9	CDC20	2.17813159675323	1.60407124346191e-06	5.90080637944796e-05
ENSG00000260862.1	RP11-22H5.2	-2.64650687272153	1.63000282423676e-06	5.98755936574463e-05
ENSG00000151892.10	GFRA1	-1.92636333668627	1.65437983777726e-06	6.06836046107276e-05
ENSG00000100422.9	CERK	1.08139932253138	1.68700105309535e-06	6.17912612737929e-05
ENSG00000181392.10	SYNE4	1.1169406232383	1.71927807932555e-06	6.27930602811552e-05
ENSG00000182107.5	TMEM30B	1.23244834371212	1.72797579364632e-06	6.2930409867751e-05
ENSG00000198477.3	ZNF280B	2.31909240332023	1.72724373681916e-06	6.2930409867751e-05
ENSG00000198826.6	ARHGAP11A	1.6522248063667	1.75914556797017e-06	6.39741768391776e-05
ENSG00000234358.1	AC003080.4	-1.7491154116086	1.77478477566648e-06	6.43593005491688e-05
ENSG00000116991.6	SIPA1L2	-1.02157488042094	1.77988952133336e-06	6.44527323399878e-05
ENSG00000130037.3	KCNA5	-2.17677377738691	1.80416392889737e-06	6.52390794884832e-05
ENSG00000138778.7	CENPE	1.73231672288528	1.82926388526616e-06	6.60530088202411e-05
ENSG00000106628.6	POLD2	1.05987242435806	1.83358998772908e-06	6.61155722166583e-05
ENSG00000151131.5	C12orf45	1.34588217740481	1.84692834209323e-06	6.65024635946083e-05
ENSG00000144381.12	HSPD1	1.45957369818677	1.88368149972799e-06	6.77301727398668e-05
ENSG00000129270.11	MMP28	-2.13988676024645	1.8921797253657e-06	6.78443568758759e-05
ENSG00000163378.9	EOGT	-1.12409385559173	1.88976981605523e-06	6.78443568758759e-05
ENSG00000196497.11	IPO4	1.30827298637736	1.90417418062787e-06	6.81785286330708e-05
ENSG00000154269.10	ENPP3	2.95502699224972	1.90900113321649e-06	6.82554921305583e-05
ENSG00000213431.4	RP11-301G23.1	-2.40661638461991	1.92815553800027e-06	6.88437943000574e-05
ENSG00000116194.8	ANGPTL1	-1.17222826817326	1.94667285763976e-06	6.94077358878467e-05
ENSG00000173210.15	ABLIM3	-1.72434965771995	1.99155566497697e-06	7.09088387810863e-05
ENSG00000255545.3	RP11-627G23.1	2.76854986882853	2.02141661216503e-06	7.18716508980796e-05
[truncated: 3,927 more rows]
